# Supplementary material for: Screening under infection-relevant conditions reveals chemical sensitivity in multidrug resistant invasive non-typhoidal Salmonella (iNTS)
Source: RSC Chem Biol. 2023 Jul 8;4(8):600–12. doi: 10.1039/d3cb00014a (PMC10398353; doi:10.1039/d3cb00014a)
Supplement: CB-004-D3CB00014A-s001 [file CB-004-D3CB00014A-s001.zip]

Archive with 1 entries (1 files):
- Dataset_S1.xlsx
