# Supplementary material for: Screening under infection-relevant conditions reveals chemical sensitivity in multidrug resistant invasive non-typhoidal Salmonella (iNTS)
Source: RSC Chem Biol. 2023 Jul 8;4(8):600–12. doi: 10.1039/d3cb00014a (PMC10398353; doi:10.1039/d3cb00014a)
Supplement: CB-004-D3CB00014A-s001 [file CB-004-D3CB00014A-s001.zip › Dataset_S1.xlsx]

## Sheet: Dataset S1
DATASET S1 Screening data in LPM and macrophages, used to generate Figure 1c.
Compound	Normalized ST313 Growth	Normalized ST313 Luminescence
"( R)-(+)-WIN 55,212-2 mesylate"	0.952315	1.0639
"(-)-Bicuculline methbromide, 1(S), 9(R)"	0.98409	0.908425
"(-)-cis-(1S,2R)-U-50488 tartrate"	1.03074	0.917284
"(-)-Scopolamine,n-Butyl-, bromide"	1.04467	0.848558
"(-)-trans-(1S,2S)-U-50488 hydrochloride"	0.803721	0.968866
"()-2,3-Dichloro-alpha-methylbenzylamine hydrochloride"	0.657155	1.39188
"()-3-(3,4-dihydroxyphenyl)-2-methyl-DL-alanine"	0.965817	1.0681
"()-cis-Piperidine-2,3-dicarboxylic acid"	1.26858	1.07867
"()-SKF 38393, N-allyl-, hydrobromide"	0.942878	0.84833
"(2S,1'S,2'S)-2-(carboxycyclopropyl)glycine"	1.01203	1.18746
"(6R)-5,6,7,8-Tetrahydro-L-biopterin hydrochloride"	1.00396	1.0894
"(d,l)-Tetrahydroberberine"	0.843072	1.11785
"(R,R)-cis-Diethyl tetrahydro-2,8-chrysenediol"	0.994494	0.965116
"(S)-3,5-Dihydroxyphenylglycine"	0.951006	0.991585
"1-(2-Chlorophenyl)-1-(4-chlorophenyl)-2,2-dichloroethane"	0.700339	0.818848
"1-Allyl-3,7-dimethyl-8-p-sulfophenylxanthine"	0.855138	0.836732
"1-HYDROXY-3,6,7-TRIMETHOXY-2,8-DIPRENYLXANTHONE"	1.08311	1.00474
"1,1-Dimethyl-4-phenyl-piperazinium iodide"	1.17756	1.05267
"1,10-Diaminodecane"	1.02878	1.18117
"1,10-Phenanthroline monohydrate"	0.0786596	0.721921
"1,2alpha-EPOXYDEACETOXYDIHYDROGEDUNIN"	0.739508	1.31721
"1,3-DIDEACETYL-7-DEACETOXY-7-OXOKHIVORIN"	0.801847	0.683617
"1,3-Dimethyl-8-phenylxanthine"	1.13166	1.11816
"1,3-Dipropyl-7-methylxanthine"	1.31172	1.10404
"1,3-Dipropyl-8-p-sulfophenylxanthine"	0.816453	0.973924
"1,3-PBIT dihydrobromide"	1.10087	0.946137
"1,3,5-tris(4-hydroxyphenyl)-4-propyl-1H-pyrazole"	0.753118	1.26143
"1,4-Dideoxy-1,4-imino-D-arabinitol"	1.11696	1.09623
"1,4-NAPHTHOQUINONE"	0.837637	0.735709
"1,4-PBIT dihydrobromide"	0.948524	0.76188
"1,4,5,8-TETRAHYDROXY-2,6-DIMETHYLANTHROQUINONE"	1.24607	0.830855
"1,5-Isoquinolinediol"	1.1894	0.977477
"1,7-DIDEACETOXY-1,7-DIOXO-3-DEACETYLKHIVORIN"	0.81794	0.963302
"1,7-DIDEACETOXY-1,7-DIOXOKHIVORIN"	0.804788	0.695059
"1,7-Dimethylxanthine"	1.27578	0.996316
"13-METHYL-4,4-BISNOR-8,11,13-PODOCARPATRIEN-3-ONE"	1.21806	0.874632
"18-AMINOABIETA-8,11,13-TRIENE SULFATE"	1.17033	0.888012
"1R,2S-PHENYLPROPYLAMINE"	0.608004	0.841039
"2-(N,N-DIETHYLAMINO)DIAZENOLATE-2-OXIDE DIETHYLAMONIUM SALT"	0.936881	0.958175
"2-HYDROXY-3,4-DIMETHOXYBENZOIC ACID"	1.1064	0.725337
"2-METHYLENE-5-(2,5-DIOXOTETRAHYDROFURAN-3-YL)-6-OXO--10,10-DIMETHYLBICYCLO[7: 2: 0]UNDECANE"	1.22465	1.19527
"2,2'-AZO-bis-2-AMINOPROPANE"	1.06456	1.01175
"2,2'-Bipyridyl"	1.29046	1.05123
"2,3-Butanedione monoxime"	0.536721	1.0375
"2,3-Butanedione"	0.976119	1.01096
"2,3-DICHLORO-5,8-DIHYDROXYNAPTHOQUINONE"	0.243322	0.670799
"2,3-DIHYDROISOGEDUNIN"	0.767106	1.36315
"2,3-DIHYDROXY-4-METHOXY-4'-ETHOXYBENZOPHENONE"	1.09438	1.11011
"2,3-DIMERCAPTOSUCCINIC ACID"	1.19622	1.09038
"2,3-Dimethoxy-1,4-naphthoquinone"	1.00824	1.15715
"2,3,4-TRIHYDROXY-4'-ETHOXYBENZOPHENONE"	0.832386	1.01744
"2,4-Diamino-6-pyrimidinone"	1.12769	1.09468
"2,4-DICHLOROPHENOXYACETIC ACID, ISOOCTYL ESTER"	0.609944	0.74823
"2,4-DICHLOROPHENOXYACETIC ACID, METHYL ESTER"	1.07946	0.916025
"2,4-DICHLOROPHENOXYACETIC ACID"	1.26375	1.21037
"2,4-DICHLOROPHENOXYBUTYRIC ACID, METHYL ESTER"	0.960842	1.244
"2,4-DICHLOROPHENOXYBUTYRIC ACID"	1.09538	1.08092
"2,4-DINITROPHENOL"	0.554389	1.09967
"2,4-Dinitrophenyl 2-fluoro-2-deoxy-beta-D-glucopyranoside"	1.24649	1.0729
"2,4,5-TRICHLOROPHENOXYACETIC ACID, METHYL ESTER"	1.28096	0.665093
"2,4,5-TRICHLOROPHENOXYACETIC ACID"	1.21739	1.16137
"2,5-DI-t-BUTYL-4-HYDROXYANISOLE"	0.933035	0.987886
"2,5-DIHYDROXY-3,4-DIMETHOXY-4'-ETHOXYBENZOPHENONE"	0.760208	0.619515
"2,6-DI-t-BUTYL-4-METHYLPHENOL"	0.959158	1.02557
"2,6-Difluoro-4-[2-(phenylsulfonylamino)ethylthio]phenoxyacetamide"	1.07636	0.993864
"2,6-DIHYDROXY-4-METHOXYTOLUENE"	0.879831	0.91846
"2,6-DIMETHOXYQUINONE"	0.680824	0.962733
"2',3-DIHYDROXY-4,4',6'-TRIMETHOXYCHALCONE"	0.431736	1.12311
"2',3'-didehydro-3'-deoxythymidine"	0.938137	0.814845
"2',3'-dideoxycytidine"	1.04592	1.10988
"2',4-DIHYDROXY-3,4',6'-TRIMETHOXYCHALCONE"	0.609417	1.30578
"2',4-DIHYDROXYCHALCONE"	1.25338	1.05672
"2',4'-DIHYDROXY-4-METHOXYCHALCONE"	1.07422	1.17128
"2',4'-DIHYDROXY-6'-METHOXYACETOPHENONE"	0.816349	1.13092
"2',4'-DIHYDROXYCHALCONE 4'-GLUCOSIDE"	1.09855	0.9249
"2',4'-DIHYDROXYCHALCONE"	1.01593	1.02632
"2',5'-DIHYDROXY-4-METHOXYCHALCONE"	0.747002	1.1504
"3-alpha,21-Dihydroxy-5-alpha-pregnan-20-one"	0.736216	0.922995
"3-AMINO-1,2,4-TRIAZOLE"	1.1733	0.896627
"3-BROMO-3,4,4-TRIMETHYL-3,4-DIHYDRODIAZETE-1.2-DIOXIDE"	1.21074	0.928511
"3-HYDROXY-3',4'-DIMETHOXYFLAVONE"	0.92727	1.15448
"3-Methyl-6-(3-[trifluoromethyl]phenyl)-1,2,4-triazolo[4,3-b]pyridazine"	0.939335	0.900825
"3-Tropanyl-3,5-dichlorobenzoate"	0.932213	0.75102
"3,16-DIDEOXYMEXICANOLIDE-3beta-DIOL"	0.913599	1.08315
"3,4-Dichloroisocoumarin"	0.967337	1.12555
"3,4-DIDESMETHYL-5-DESHYDROXY-3'-ETHOXYSCLEROIN"	1.05447	0.966491
"3,4-DIHYDROXYCARANE"	0.801333	1.36388
"3,4-Dihydroxyphenylacetic acid"	0.900545	1.01852
"3,4-DIMETHOXYDALBERGIONE"	1.08578	1.31021
"3,4'-DIHYDROXYFLAVONE"	1.09583	0.863736
"3,4'-DIMETHOXYFLAVONE"	0.82504	0.912112
"3,4',5,6,7-PENTAMETHOXYFLAVONE"	0.861658	0.804868
"3,5-DIHYDROXYFLAVONE"	1.15406	1.14007
"3,5-Dinitrocatechol"	1.11961	1.06939
"3,6-DIMETHOXYFLAVONE"	1.04571	0.959156
"3,7-DIHYDROXYFLAVONE"	0.973191	0.698803
"3,7-DIMETHOXYFLAVONE"	1.07128	0.9961
"3,7-Dimethyl-1-propargylxanthine"	0.93639	0.929918
"3,7-EPOXYCARYOPHYLLAN-6-OL"	1.02982	0.945931
"3,7-EPOXYCARYOPHYLLAN-6-ONE"	0.749093	0.822014
"3',4'-Dichlorobenzamil"	0.872873	0.774918
"3beta-HYDROXY-23,24-BISNORCHOL-5-ENIC ACID"	1.14311	1.31404
"4-Amino-1,8-naphthalimide"	0.993257	0.939748
"4-Androsten-4-ol-3,17-dione"	0.70212	1.00534
"4,4'-DIISOTHIOCYANOSTILBENE-2,2'-SUFONIC ACID SODIUM SALT"	0.828299	1.21089
"4,4'-DIMETHOXYDALBERGIONE"	0.737794	1.21466
"5-(N,N-Dimethyl)amiloride hydrochloride"	1.02499	0.832319
"5-(N,N-hexamethylene)amiloride"	0.742854	1.06546
"5-HYDROXY-2',4',7,8-TETRAMETHOXYFLAVONE"	0.828761	1.07959
"5,5-Dimethyl-1-pyrroline-N-oxide"	1.09479	0.894636
"5,5-Diphenylhydantoin"	1.29749	0.952263
"5,7-Dichlorokynurenic acid"	0.97576	0.892
"5alpha-ANDROSTAN-3,17-DIONE"	1.03369	1.21608
"5alpha-Pregnan-3alpha-ol-11,20-dione"	1.04344	0.992577
"6-Methoxy-1,2,3,4-tetrahydro-9H-pyrido[3,4b] indole"	0.729265	1.22062
"6-Nitroso-1,2-benzopyrone"	1.01053	0.937428
"6-PHENYL-4-AZOBICYCLO[5.4.0]UNDECA-7,9,11-TRIENE-9,10-DIOL"	1.13385	1.46568
"6,2'-DIMETHOXYFLAVONE"	0.754211	1.05122
"6,3'-DIMETHOXYFLAVONE"	0.380039	0.772442
"6,4'-DIHYDROXYFLAVONE"	1.01743	0.984521
"6,4'-DIMETHOXYFLAVONE"	1.00471	1.34926
"6,7-ADTN hydrobromide"	1.2135	0.908435
"6,7-DICHLORO-3-HYDROXY-2-QUINOXALINECARBOXYLIC ACID"	1.04777	0.847445
"6,7-Dichloroquinoxaline-2,3-dione"	1.01494	1.11839
"7-Chloro-4-hydroxy-2-phenyl-1,8-naphthyridine"	1.19596	1.05786
"7-Cyclopentyl-5-(4-phenoxy)phenyl-7H-pyrrolo[2,3-d]pyrimidin-4-ylamine"	1.13747	0.666729
"7-DESACETOXY-6,7-DEHYDROGEDUNIN"	0.798099	0.59217
"7,2'-DIHYDROXYFLAVONE"	1.05255	1.27519
"7,4'-DIHYDROXYFLAVONE"	1.06654	0.958995
"7,4'-DIMETHOXYISOFLAVONE"	0.588714	1.17964
"7,7-Dimethyl-(5Z,8Z)-eicosadienoic acid"	1.25284	1.06
"7,8-DIHYDROXYFLAVONE"	0.835941	0.905472
"7beta-HYDROXY-7-DESACETOXYKHIVORINIC ACID, METHYL ESTER"	0.85837	1.01266
"8-Cyclopentyl-1,3-dimethylxanthine"	1.15581	0.950953
"8-Cyclopentyl-1,3-dipropylxanthine"	1.00833	1.14383
"8-HYDROXY-15,16-BISNOR-11-LABDEN-13-ONE"	0.808473	0.996698
"8beta-HYDROXYCARAPIN, 3,8-HEMIACETAL"	1.0843	1.06691
"9-Amino-1,2,3,4-tetrahydroacridine hydrochloride"	1.14081	1.04219
"ABSCISIC ACID, ()"	1.08765	0.724213
"Adenosine 3',5'-cyclic monophosphate"	0.998363	1.10835
"alpha,beta-Methylene adenosine 5'-triphosphate dilithium"	1.37664	1.12618
"Aminopurine, 6-benzyl"	0.94689	1.19323
"ANABASINE, ()"	1.17984	0.974348
"ANDROGRAPHOLIDE, DEHYDRO-"	0.900292	0.912987
"ANDROSTA-1,4-DIEN-3,17-DIONE"	0.961671	1.09119
"Antipyrine, 4-hydroxy"	0.875674	1.02689
"ASARININ, (-)"	1.19902	0.871375
"Aspartic acid, N-acetyl (R,S)"	1.08357	0.881751
"Azathymine, 6"	1.17859	1.18214
"BETAMETHASONE 17,21-DIPROPIONATE"	0.864734	1.02099
"BICUCULLINE, (+)"	1.16613	1.1109
"BROMOLAUDANOSINE, ()-6'-"	0.823273	0.916921
"Canavanine sulfate monohydrate (L,+)"	0.967746	0.906841
"CANRENOIC ACID, POTASSIUM SALT"	0.9972	0.927457
"CARNITINE, ()"	1.07296	0.9935
"Catechin-(+,-) hydrate"	1.42025	0.934123
"CATECHIN, (+)"	0.928824	0.632351
"Cephalosporanic acid, 7-amino"	0.8331	1.13263
"CHACONINE, ALPHA-"	0.983401	1.04104
"CHAULMOOGRIC ACID, ETHYL ESTER"	1.03027	1.00376
"CHELIDONINE, (+)"	1.16675	1.16548
"CHOLESTAN-3beta,5alpha,6beta-TRIOL"	1.13545	1.02937
"CHOLIC ACID, METHYL ESTER"	0.983219	0.887076
"CHRYSANTHEMIC ACID, ETHYL ESTER"	1.01155	1.01139
"Chrysene-1,4-quinone"	0.854051	0.976582
"CINCHONIDINE, (-)"	1.14052	0.498299
"CINCHONINE, (+)-"	1.31913	0.794681
"cis-Azetidine-2,4-dicarboxylic acid"	1.10007	1.16866
"CL 316,243"	1.14751	1.0137
"Clomiphene citrate (Z,E)"	1.27499	0.646497
"COTININE, (-)-"	1.08079	0.999225
"COTININECARBOXYLIC ACID, TRANS-4-"	1.2342	0.729958
"CYCLOSERINE, L-"	0.895514	1.15265
"CYTISINE, (-)"	1.01212	0.949367
"d,l-threo-3-HYDROXYASPARTIC ACID"	1.23756	0.837668
"DALBERGIONE, 4-METHOXY-4'-HYDROXY-"	0.946853	1.16273
"DEACETYLCOLCHICINE, N-FORMYL-"	1.08098	0.888405
"DEHYDRO (11,12)URSOLIC ACID LACTONE"	0.953984	0.866344
"DEHYDROKAWAIN, 5,6-"	1.22535	0.77477
"DEMETHYLEPIPODOPHYLLOTOXIN, 4'-"	1.11193	0.634449
"DEOXYPHORBOL 13-ACETATE, 12-"	0.768747	0.894695
"DEOXYPHORBOL 13-PHENYLACETATE 20-ACETATE, 12-"	0.827031	1.01455
"DEOXYSAPPANONE B 7,3'-DIMETHYL ETHER ACETATE"	0.417791	1.0974
"DEOXYSAPPANONE B 7,3'-DIMETHYL ETHER"	1.30444	0.825611
"DEOXYSAPPANONE B 7,4'-DIMETHYL ETHER"	0.53087	0.771093
"DESACETYL (7)KHIVORINIC ACID, METHYL ESTER"	1.12928	0.858833
"DIHYDROGEDUNINIC ACID, METHYL ESTER"	0.991838	0.871324
"DIHYDROJASMONIC ACID, METHYL ESTER"	0.908785	0.982466
"DIHYDROLYSERGOL, 9,10-"	0.911394	0.929574
"DIHYDROXY (3alpha,12alpha)PREGNAN-20-ONE"	1.17743	0.789205
"DIHYDROXY-4'-METHOXY-CHALCONE, 2',6'-"	1.23937	0.965151
"DIHYDROXYFLAVONE, 6,7-"	1.03894	0.971588
"DIMETHYL 4,4-o-PHENYLENE-BIS (3-THIOPHANATE)"	1.12506	1.1086
"DL-Buthionine-[S,R]-sulfoximine"	0.95985	1.06119
"DUARTIN, DIMETHYL ETHER"	0.620906	1.27774
"EBURNAMONINE, (-)"	0.856802	1.01384
"ECDYSONE, BETA-"	1.06251	1.07603
"EPHEDRINE (1R,2S) HYDROCHLORIDE"	0.941104	0.807286
"EPIAFZELECHIN (2R,3R)(-)"	0.819577	0.563221
"EPIBATIDINE, ()-"	1.11908	0.934613
"EPICATECHIN, (-)"	0.928029	1.04692
"EPIGALLOCATECHIN 3,5-DIGALLATE"	1.03893	0.836567
"EPOXY (4,5alpha)-4,5-DIHYDROSANTONIN"	1.0699	1.26513
"Eserine sulfate, physostigmine sulfate"	0.948417	0.965544
"ESTRADIOL-3-SULFATE, SODIUM SALT"	1.23112	0.847871
"GIBBERELLIC ACID, (+)"	1.3195	0.786019
"GLYCYRRHETINIC ACID, 18-BETA-"	0.734702	1.01879
"GLYCYRRHIZIC ACID, AMMONIUM SALT"	1.08837	1.05873
"GRISEOFULVIN, (+)"	1.20626	1.08864
"HAEMATOMMIC ACID, ETHYL ESTER"	0.904336	1.18035
"HETEROPEUCENIN, METHYL ETHER"	0.777771	0.836285
"Hexahydro-sila-difenidol hydrochloride, p-fluoro analog"	0.924623	1.05977
"Histamine, R(-)-alpha-methyl-, dihydrochloride"	1.15992	0.785608
"Homatropine hydrobromide (R,S)"	1.07704	0.989698
"HUPERZINE A, (-)"	1.17717	1.05913
"HYDRASTINE, D-BETA-"	1.108	1.32175
"HYDROXYCAMPTOTHECIN, 10-"	1.30186	0.980757
"HYDROXYFLAVONE, 7-"	1.17424	1.1728
"HYDROXYTROPINONE, 6-"	0.866991	1.60632
"ICI 118,551 hydrochloride"	0.945635	0.916521
"ICI 204,448 hydrochloride"	0.980609	0.998113
"INGENOL 3,20-DIBENZOATE"	1.03957	0.520873
"IRIGENIN, 7-BENZYL ETHER"	0.919288	1.00514
"Isoquinoline, 6,7-dimethoxy-1-methyl-1,2,3,4-tetrahydro, hydrochloride"	0.795122	0.66805
"ISORESERPINE, (-)"	0.584762	0.970394
"ISOTECTORIGENIN, 7-METHYL ETHER"	0.883834	0.847501
"L-162,313"	0.650414	1.13493
"L-165,041"	0.854338	1.22247
"L-3,4-Dihydroxyphenylalanine methyl ester hydrochloride"	0.918857	1.04114
"L-3,4-Dihydroxyphenylalanine"	1.05383	1.06462
"L-368,899 hydrochloride"	0.999254	1.06578
"L-655,708"	1.10691	0.96792
"L-687,384 hydrochloride"	0.764915	0.793699
"L-701,324"	1.155	1.01468
"L-703,606 oxalate"	0.687783	0.99255
"L-732,138"	0.595273	0.988465
"L-733,060 hydrochloride"	0.868141	0.999851
"L-741,626"	0.841057	0.963121
"L-745,870 hydrochloride"	1.04644	0.995375
"L-750,667 trihydrochloride"	0.335144	0.979502
"L-765,314"	0.965694	0.654949
"L-Glutamic acid, N-phthaloyl-"	0.839542	0.745924
"L-Leucinethiol, oxidized dihydrochloride"	1.07988	1.13164
"LAPACHONE, BETA-"	1.08577	1.04825
"Laudanosine (R,S)"	1.26932	0.971051
"LEVULINIC ACID, 3-BENZYLIDENYL-"	0.543394	1.13941
"LUTEOLIN-3',7-DIGLUCOSIDE"	1.32205	0.961168
"LY-294,002 hydrochloride"	0.823429	1.18197
"LY-310,762 hydrochloride"	0.884311	1.06013
"LY-367,265"	0.791972	0.967078
"MANDELIC ACID, METHYL ESTER"	1.00861	1.1913
"MDL 105,519"	0.734174	0.82453
"MDL 26,630 trihydrochloride"	0.902726	0.941439
"Me-3,4-dephostatin"	0.78204	0.915594
"Mebhydroline 1,5-naphtalenedisulfonate"	0.8292	0.872158
"METHOXYFLAVONE, 5-"	0.964422	0.844356
"Methylprednisolone, 6-alpha"	1.09486	1.07011
"Mevalonic-D, L acid lactone"	1.01543	1.04588
"MIMOSINE, L-"	0.777689	0.900724
"Muramic acid, N-acetyl"	1.1386	0.979488
"MUSCARINE, (+)"	1.27261	1.05973
"N-(3,3-Diphenylpropyl)glycinamide"	0.881864	0.954773
"N,N-Dihexyl-2-(4-fluorophenyl)indole-3-acetamide"	0.995757	1.09709
"N,N-Dipropyl-5-carboxamidotryptamine maleate"	1.01792	1.26831
"N,N-HEXAMETHYLENEAMILORIDE"	0.839138	0.954722
"N,N,N-trimethyl-1-(4-trans-stilbenoxy)-2-propylammonium iodide"	0.822949	0.912498
"N,N,N',N'-Tetramethylazodicarboxamide"	0.891342	1.06443
"N^G,N^G-Dimethylarginine hydrochloride"	1.12619	1.16827
"NICOTINE, (-)-"	0.759791	1.37294
"NOSCAPINE, ()-"	0.990211	1.11432
"ORSELLINIC ACID, ETHYL ESTER"	1.06507	0.977258
"OUABAIN, (-)"	0.506432	1.13234
"OXOCAFESTOL, 16-"	0.876389	0.960088
"OXOKAHWEOL, 16-"	0.810963	1.11776
"OXYTETRACYCLINE, ALPHA-APO-"	0.795389	0.767735
"P1,P4-Di(adenosine-5')tetraphosphate triammonium"	0.933567	0.955586
"PD 168,077 maleate"	1.07005	1.2041
"PD 404,182"	1.09372	1.06635
"PD 98,059"	0.960097	1.00736
"PENICILLAMINE, L-"	0.986699	1.02974
"PHORBOL 12-MYRISTATE 13-ACETATE, 4-ALPHA -"	1.30142	0.925148
"PHORBOL 12,13-DIBUTYRATE"	0.721496	0.899206
"PREGNENOLONE SULFATE, SODIUM SALT"	1.10722	1.17858
"QUERCETIN TETRAMETHYL (5,7,3',4') ETHER"	0.938675	0.941763
"Quipazine, 6-nitro-, maleate"	0.880652	0.975587
"Quipazine, N-methyl-, dimaleate"	1.02017	1.11852
"R(-)-2,10,11-Trihydroxy-N-propylnoraporphine hydrobromide"	0.858616	0.936589
"R(-)-2,10,11-Trihydroxyaporphine hybrobromide"	0.965294	0.962117
"RETINOIC ACID, 13-CIS-"	0.896969	1.04921
"RETINOIC ACID, 9-CIS-"	0.940054	1.06542
"ROTENONIC ACID, METHYL ETHER"	0.663857	0.941586
"S-(1,2-DICARBOXYETHYL)GLUTATHIONE"	1.1072	1.17654
"S(+)-PD 128,907 hydrochloride"	0.800396	0.903425
"SALINOMYCIN, SODIUM"	0.946359	0.978665
"SCHISANDRIN A, R(+)-"	0.768232	0.826592
"SCHISANDRIN B, S(-)-"	0.761454	1.09655
"SCLAREOLIDE, (3aR)-(+)"	0.991127	1.12313
"SCOPOLAMINE N-OXIDE, (-)"	1.05205	0.942912
"SDZ-205,557 hydrochloride"	0.950634	0.756742
"SITOSTEROL, BETA -"	0.906342	1.02912
"SOLANINE, ALPHA -"	1.06618	0.814981
"STIGMASTA-4,22-DIEN-3-ONE"	1.3596	0.938051
"Tetrahydroxy-1,4-quinone monohydrate"	1.17673	0.984324
"Tiratricol, 3,3',5-triiodothyroacetic acid"	0.723237	0.835983
"Tocopherol (R,S)"	0.846841	1.13427
"TOTAROL-19-CARBOXYLIC ACID, METHYL ESTER"	0.87443	1.18959
"trans-Azetidine-2,4-dicarboxylic acid"	1.08828	1.26126
"TRIMETHYLPSORALEN, 4,5',8-"	1.06517	1.00842
"TUBOCURARINE, (+)"	0.976228	0.850366
"UK 14,304"	0.553365	0.89311
"Urapidil, 5-Methyl-"	1.01401	0.996099
"USNIC ACID, (+)"	0.938311	1.12573
"VITEXIN-2""-O-RHAMNOSIDE"	1.08995	0.874719
"WIN 62,577"	1.26653	1.28244
"ZEARALANOL, BETA -"	1.05063	0.961861
(-) -Levobunolol hydrochloride	0.966847	0.643328
(-)-alpha-Methylnorepinephrine	0.801027	1.19926
(-)-Epinephrine bitartrate	0.884284	1.082
(-)-Eseroline fumarate	1.11521	1.14625
(-)-Isoproterenol hydrochloride	1.21742	0.81458
(-)-MK 801 hydrogen maleate	0.882694	1.04987
(-)-MK-801 hydrogen maleate	1.03965	0.91679
(-)-Naproxen sodium	0.977694	0.950003
(-)-Nicotine hydrogen tartrate salt	0.896913	0.845154
(-)-Perillic acid	1.41176	0.949518
(-)-Physostigmine	0.949045	0.869641
(-)-Quinpirole hydrochloride	1.16287	0.966224
(-)-Scopolamine hydrobromide	0.846141	1.29374
(-)-Scopolamine methyl bromide	1.13454	1.23572
(-)-Scopolamine methyl nitrate	1.09592	1.20096
(-)-Sulpiride	1.11579	0.962507
(-)-Tetramisole hydrochloride	1.20216	0.875939
() trans-U-50488 methanesulfonate	0.914699	0.771348
()-2-Amino-3-phosphonopropionic acid	1.01035	0.908125
()-2-Amino-4-phosphonobutyric acid	0.963492	0.928303
()-2-Amino-5-phosphonopentanoic acid	1.11585	1.02029
()-2-Amino-7-phosphonoheptanoic acid	1.00685	0.974479
()-6-Chloro-PB hydrobromide	0.940583	1.09411
()-7-Hydroxy-DPAT hydrobromide	0.993864	1.07473
()-8-Hydroxy-DPAT hydrobromide	1.0322	0.868272
()-alpha-Lipoic Acid	0.90359	1.03544
()-alpha-Methyl-4-carboxyphenylglycine	1.23813	0.920592
()-AMPA hydrobromide	1.00761	1.2939
()-AMT hydrochloride	0.851011	0.997847
()-Atenolol	0.606795	1.04369
()-Baclofen	1.04077	1.18948
()-Bay K 8644	1.0025	0.704823
()-Brompheniramine maleate	1.05506	1.0958
()-CGP-12177A hydrochloride	1.18423	1.30458
()-Chloro-APB hydrobromide	0.719072	1.16721
()-Chlorpheniramine maleate	0.942317	0.990587
()-CPP	1.13948	1.2098
()-DOI hydrochloride	1.03795	1.37727
()-Epinephrine hydrochloride	0.926495	1.03644
()-gamma-Vinyl GABA	1.10821	1.0805
()-HA-966	1.12417	0.830479
()-Ibotenic acid	1.04154	0.87624
()-Ibuprofen	1.16138	1.17703
()-Isoproterenol hydrochloride	1.18302	1.16908
()-Methoxyverapamil hydrochloride	0.53388	0.818325
()-Metoprolol (+)-tartrate	1.00451	1.06196
()-Muscarine chloride	0.95143	0.96941
()-Nipecotic acid	1.19055	0.992001
()-Norepinephrine (+)bitartrate	1.05351	0.753102
()-Normetanephrine hydrochloride	1.04881	1.10501
()-Octoclothepin maleate	0.857374	0.748957
()-Octopamine hydrochloride	0.913986	0.922639
()-p-Aminoglutethimide	0.976883	0.989753
()-p-Chlorophenylalanine	1.06349	0.877245
()-PPHT hydrochloride	1.04549	0.86171
()-Propranolol hydrochloride	0.883638	1.16519
()-Quinpirole dihydrochloride	1.13247	1.24382
()-SKF-38393 hydrochloride	1.07224	0.77858
()-Sotalol hydrochloride	0.864915	1.16712
()-Sulpiride	1.23902	0.710214
()-Synephrine	0.958893	0.953186
()-Taxifolin	1.12052	0.838239
()-Thalidomide	0.835167	0.900238
()-threo-1-Phenyl-2-decanoylamino-3-morpholino-1-propanol hydrochloride	0.880207	1.02028
()-Vanillylmandelic acid	1.35895	1.26753
()-Verapamil hydrochloride	0.754728	0.831627
()-Vesamicol hydrochloride	1.07179	1.13407
(+) -Levobunolol hydrochloride	0.567381	0.935449
(+)-Bromocriptine methanesulfonate	1.02132	1.06169
(+)-Brompheniramine maleate	0.713691	0.898794
(+)-Butaclamol hydrochloride	0.522808	1.10197
(+)-Catechin Hydrate	1.23223	0.991529
(+)-Chlorpheniramine maleate	0.694349	0.837011
(+)-cis-Dioxolane	1.15199	1.10393
(+)-Cyclazocine	0.986586	0.939503
(+)-Hydrastine	0.929518	1.24453
(+)-Isoproterenol (+)-bitartrate salt	0.852298	1.29897
(+)-MK-801 hydrogen maleate	1.18154	0.952595
(+)-Nicotine (+)-di-p-toluoyl tartrate	1.13043	0.950842
(+)-Pilocarpine hydrochloride	1.09212	1.30162
(E)-4-amino-2-butenoic acid	1.13558	0.797829
(E)-5-(2-Bromovinyl)-2'-deoxyuridine	0.834922	0.886007
(R) -Naproxen sodium salt	1.18769	1.35384
(S)-(-)-Atenolol	1.26781	0.788231
(S)-(-)-propafenone hydrochloride	0.79618	1.0467
(S)-(+)-Camptothecin	0.951489	1.28996
(S)-ENBA	0.896603	1.05126
(S)-MAP4 hydrochloride	1.17128	0.955289
(S)-Propranolol hydrochloride	0.960176	1.00956
(Z)-Guggulsterone	0.921415	0.834992
1-(1-Naphthyl)piperazine hydrochloride	1.07095	0.934986
1-(2-Methoxyphenyl)piperazine hydrochloride	1.12873	0.912201
1-(4-Chlorobenzyl)-5-methoxy-2-methylindole-3-acetic acid	0.573336	0.709473
1-(4-Fluorobenzyl)-5-methoxy-2-methylindole-3-acetic acid	0.930454	1.31736
1-(4-Hydroxybenzyl)imidazole-2-thiol	0.989878	1.20376
1-(5-Isoquinolinylsulfonyl)-2-methylpiperazine dihydrochloride	0.960454	1.08149
1-(5-Isoquinolinylsulfonyl)-3-methylpiperazine dihydrochloride	0.678647	0.978883
1-(m-Chlorophenyl)-biguanide hydrochloride	1.00246	0.839108
1-[2-(Trifluoromethyl)phenyl]imidazole	1.27076	1.26566
1-Amino-1-cyclohexanecarboxylic acid hydrochloride	0.747801	1.15855
1-Aminobenzotriazole	1.15354	0.784634
1-AMINOCYCLOBUTANE CARBOXYLIC ACID	1.22129	0.870467
1-Aminocyclopropanecarboxylic acid hydrochloride	1.13583	1.03978
1-benzoyl-5-methoxy-2-methylindole-3-acetic acid	0.903109	0.97848
1-Deoxynojirimycin hydrochloride	0.967306	0.847147
1-Methylhistamine dihydrochloride	0.968265	0.952405
1-Methylimidazole	1.13575	1.28829
1-MONOPALMITIN	0.961786	0.273698
1-Phenyl-3-(2-thiazolyl)-2-thiourea	0.838573	0.984412
1-Phenylbiguanide	1.01386	1.05826
1-PHENYLBIGUANIDE HYDROCHLORIDE	1.06227	1.09623
10-HYDROXYCAMPTOTHECIN	0.787047	0.886613
11a-ACETOXYPROGESTERONE	1.05375	1.53829
12a-HYDROXY-5-DEOXYDEHYDROMUNDUSERONE	0.987863	0.842553
12a-HYDROXY-9-DEMETHYLMUNDUSERONE-8-CARBOXYLIC ACID	0.988056	0.800533
1400W dihydrochloride	1.15695	1.19131
15-NORCARYOPHYLLEN-3-ONE	1.02842	1.35602
17alpha-hydroxyprogesterone	0.899438	1.17692
18alpha-GLYCYRRHETINIC ACID	1.19038	1.0772
2-(2-Aminoethyl)isothiourea dihydrobromide	1.07273	1.00819
2-ACETYLPYRROLE	0.844628	1.21141
2-Aminobenzenesulfonamide	1.26945	0.880064
2-AMINOGUANIDINE HEMISULFATE	0.921924	0.94749
2-BENZOYL-5-METHOXYBENZOQUINONE	1.02842	1.35904
2-Chloro-2-deoxy-D-glucose	0.496638	0.960442
2-Chloroadenosine	0.526635	0.969811
2-Chloroadenosine triphosphate tetrasodium	0.669688	0.984868
2-Cyclooctyl-2-hydroxyethylamine hydrochloride	0.99738	1.19623
2-HYDROXY-5 (6)EPOXY-TETRAHYDROCARYOPHYLLENE	1.24398	0.813429
2-Hydroxysaclofen	1.04208	1.14371
2-MERCAPTOBENZOTHIAZOLE	1.0555	1.23113
2-METHOXY-5 (6)EPOXY-TETRAHYDROCARYOPHYLLENE	1.01955	1.16353
2-methoxyestradiol	0.840509	1.4574
2-METHOXYRESORCINOL	1.15034	0.751913
2-METHYL GRAMINE	0.925297	0.778732
2-METHYL-4-(PIPERIDIN-1-YLCARBOXY)-5-ISOPROPYLPHENYLTRIMETHYLAMMONIUM CHLORIDE	1.0022	1.28199
2-Methyl-5-hydroxytryptamine maleate	1.06164	1.19285
2-Methylthioadenosine triphosphate tetrasodium	1.15811	1.01234
2-Phenylaminoadenosine	1.22441	1.25588
2-THIOURACIL	1.0197	1.064
21-ACETOXYPREGNENOLONE	0.868982	0.993833
3-(1H-Imidazol-4-yl)propyl di(p-fluorophenyl)methyl ether hydrochloride	0.87543	1.32861
3-Acetamidocoumarin	1.09027	0.822194
3-Acetylcoumarin	1.34806	1.13439
3-alpha-Hydroxy-5-beta-androstan-17-one	0.777436	0.934426
3-Amino-1-propanesulfonic acid sodium	0.687221	1.10407
3-AMINO-beta-PINENE	0.770355	0.905404
3-aminobenzamide	1.07453	1.08858
3-AMINOPROPANESULPHONIC ACID	1.05949	0.991006
3-Aminopropionitrile fumarate	1.07473	1.01357
3-Aminopropylphosphonic acid	0.7477	1.18787
3-Bromo-7-nitroindazole	1.00246	1.13114
3-DEACETYLKHIVORIN	0.690095	0.706669
3-deazaadenosine	1.03248	1.10664
3-DEOXO-3beta-ACETOXYDEOXYDIHYDROGEDUNIN	0.875464	1.13699
3-DEOXO-3beta-HYDROXYMEXICANOLIDE 16-ENOL ETHER	0.703087	1.0855
3-DEOXY-3beta-HYDROXYANGOLENSIC ACID METHYL ESTER	1.03097	1.10978
3-DESHYDROXYSAPPANOL TRIMETHYL ETHER	0.780136	0.92983
3-HYDROXY-4-(SUCCIN-2-YL)-CARYOLANE delta-LACTONE	1.0292	0.693988
3-HYDROXYFLAVONE	0.450045	1.08021
3-HYDROXYTYRAMINE	0.938894	0.987059
3-Iodo-L-tyrosine	1.45195	1.00647
3-Isobutyl-1-methylxanthine	0.959022	0.820872
3-ISOBUTYL-1-METHYLXANTHINE (IBMX)	1.01538	0.886436
3-Methoxy-morphanin hydrochloride	1.27361	1.12997
3-METHOXYCATECHOL	1.05136	1.26096
3-METHYLORSELLINIC ACID	0.800426	1.19346
3-METHYLXANTHINE	0.741682	1.17304
3-Morpholinosydnonimine hydrochloride	1.13836	1.32134
3-n-Propylxanthine	1.08589	0.886373
3-Nitropropionic acid	1.01841	0.790382
3-NOR-3-OXOPANASINSAN-6-OL	0.940889	0.841903
3-OXOURSAN (28-13)OLIDE	0.982257	0.876718
3-Phenylpropargylamine hydrochloride	1.10006	1.06385
3-PINANONE OXIME	0.985286	1.12958
3-Tropanyl-indole-3-carboxylate hydrochloride	1.06655	1.1243
3-Tropanylindole-3-carboxylate methiodide	1.31388	1.35229
3'-Azido-3'-deoxythymidine	0.100494	0.526556
3alpha-ACETOXYDIHYDRODEOXYGEDUNIN	0.811671	0.783887
3alpha-HYDROXY-3-DEOXYANGOLENSIC ACID METHYL ESTER	1.33388	0.980837
3beta-ACETOXYDEOXODIHYDROGEDUNIN	1.19204	1.116
3beta-HYDROXYDEOXODIHYDRODEOXYGEDUNIN	0.917961	0.923919
3beta-HYDROXYISOALLOSPIROST-9(11)-ENE	0.934508	0.856039
4-(2-Aminoethyl)benzenesulfonyl fluoride hydrochloride	1.39871	1.07341
4-Aminobenzamidine dihydrochloride	1.10426	0.791717
4-AMINOETHYLBENZENESULFONYL FLUORIDE HYDROCHLORIDE	0.981944	1.28293
4-Aminopyridine	1.38384	1.08252
4-Chloromercuribenzoic acid	0.00793961	1.10756
4-DAMP methiodide	0.968632	0.794522
4-Diphenylacetoxy-N-(2-chloroethyl)piperidine hydrochloride	0.885445	0.840382
4-Hydroxy-3-methoxyphenylacetic acid	1.16886	0.960184
4-HYDROXY-6-METHYLPYRAN-2-ONE	1.1477	1.48583
4-Hydroxybenzhydrazide	1.14524	0.95041
4-Hydroxyphenethylamine hydrochloride	1.32394	1.17074
4-Imidazoleacrylic acid	0.987669	0.923625
4-Imidazolemethanol hydrochloride	1.13485	1.06998
4-METHOXYDALBERGIONE	0.709776	1.15108
4-METHYLDAPHNETIN	0.789562	0.93926
4-METHYLESCULETIN	0.908241	1.24677
4-Methylpyrazole hydrochloride	0.924623	1.00059
4-NAPHTHALIMIDOBUTYRIC ACID	0.993002	1.29054
4-NONYLPHENOL	1.1608	1.15204
4-O-METHYLPHLORACETOPHENONE	1.18528	1.03303
4-Phenyl-3-furoxancarbonitrile	0.991022	0.959093
4'-DEMETHYLEPIPODOPHYLLOTOXIN	1.01778	0.842711
4'-HYDROXYCHALCONE	1.12094	0.962996
4'-METHOXYCHALCONE	1.18267	0.84653
4'-METHOXYFLAVONE	0.57652	0.755747
5-(N-Ethyl-N-isopropyl)amiloride	0.594192	1.06079
5-(N-Methyl-N-isobutyl)amiloride	1.05613	0.804412
5-Aminovaleric acid hydrochloride	1.05501	1.00869
5-azacytidine	0.0558303	1.10301
5-Bromo-2'-deoxyuridine	1.39024	1.08261
5-Carboxamidotryptamine maleate	0.958493	1.00892
5-CHLOROINDOLE-2-CARBOXYLIC ACID	1.26084	1.03584
5-fluoro-5'-deoxyuridine	0.454955	1.1246
5-Fluoroindole-2-carboxylic acid	1.38099	0.820656
5-Fluorouracil	0.141037	0.948286
5-Hydroxy-L-tryptophan	1.10589	1.1223
5-hydroxydecanoic acid sodium	1.13735	0.820844
5-Hydroxyindolacetic acid	1.67115	0.983158
5-Nitro-2-(3-phenylpropylamino)benzoic acid	1.00603	1.0053
5'-N-Ethylcarboxamidoadenosine	1.18715	1.07967
5'-N-Methyl carboxamidoadenosine	0.930025	1.30779
5alpha-CHOLESTAN-3beta-OL-6-ONE	1.15172	0.659381
5alpha-Pregnan-3alpha-ol-20-one	0.786622	0.96003
6-Aminohexanoic acid	1.11959	0.871582
6-AMINONICOTINAMIDE	0.766873	0.968249
6-Chloromelatonin	1.24237	0.964089
6-Fluoronorepinephrine hydrochloride	0.65033	1.10872
6-Hydroxy-DL-DOPA	1.13993	0.97845
6-HYDROXYANGOLENSIC ACID METHYL ESTER	0.967535	1.15628
6-Hydroxymelatonin	0.906393	1.14758
6-Hydroxytropinone	1.17379	1.13445
6-Methyl-2-(phenylethynyl)pyridine hydrochloride	0.918658	1.2427
6(5H)-Phenanthridinone	0.825742	1.11579
6alpha-METHYLPREDNISOLONE ACETATE	0.702511	1.11271
7-AMINOCEPHALOSPORANIC ACID	0.943131	1.12567
7-DEACETOXY-7-OXOKHIVORIN	0.883834	1.09179
7-DEACETYLKHIVORIN	0.744097	0.609312
7-DESHYDROXYPYROGALLIN-4-CARBOXYLIC ACID	1.03165	1.02344
7-HYDROXYETHYLTHEOPHYLLINE	1.05892	1.21179
7-Nitroindazole	1.01637	0.90129
7-OXOCHOLESTEROL	1.28682	0.798324
8-(3-Chlorostyryl)caffeine	0.813989	0.974883
8-(4-Chlorophenylthio)-cAMP sodium	1.25491	0.776457
8-(p-Sulfophenyl)theophylline	1.14329	0.948435
8-Bromo-cAMP sodium	0.92845	0.839244
8-Bromo-cGMP sodium	1.01411	1.08182
8-CYCLOPENTYLTHEOPHYLLINE	0.986701	1.00963
8-HYDROXYCARAPINIC ACID	0.871782	0.745119
8-Methoxymethyl-3-isobutyl-1-methylxanthine	1.07985	0.978968
9-cyclopentyladenine	0.964841	0.91915
A-315456	0.915782	0.782605
A-77636 hydrochloride	0.790564	0.988664
A3 hydrochloride	0.958919	0.648031
AA-861	0.642328	0.901037
AB-MECA	0.714954	0.990301
ABAMECTIN	1.3692	0.966523
ABIETIC ACID	1.09739	1.05593
ABRINE (L)	0.997867	1.08931
ABT-418 hydrochloride	1.14126	1.06764
AC 915 oxalate	1.14388	1.1553
AC-55649	1.03243	0.978159
AC-93253 iodide	0.806738	0.654919
ACACETIN DIACETATE	1.21377	1.06023
ACACETINE	0.878812	0.998626
ACADESINE	1.12372	1.17043
ACAMPROSATE CALCIUM	0.884134	1.13137
ACARBOSE	1.27563	0.842288
ACEBUTOLOL HYDROCHLORIDE	1.20386	0.936348
Aceclofenac	1.15421	0.863978
ACEDAPSONE	0.976078	1.14281
ACEMETACIN	1.02015	1.14016
Acenocoumarol	1.07708	1.22754
ACEPROMAZINE MALEATE	0.883357	0.718891
Acetamide	0.977278	1.0313
Acetaminophen	0.897969	1.07029
ACETAMINOSALOL	1.00819	1.04711
ACETANILIDE	1.29111	0.768838
ACETARSOL	0.446001	1.0895
Acetazolamide	1.20541	1.01362
Acetohexamide	1.14781	1.25871
ACETOHYDROXAMIC ACID	0.964882	1.12973
ACETOSYRINGONE	1.06618	0.853072
ACETRIAZOIC ACID	1.16512	0.877878
ACETYL TYROSINE ETHYL ESTER	1.01401	0.993155
Acetyl-beta-methylcholine chloride	1.12964	0.968065
ACETYL-L-LEUCINE	1.23579	0.944542
ACETYLCHOLINE	1.13608	1.05344
ACETYLGLUCOSAMINE	1.09676	1.04019
ACETYLGLUTAMIC ACID	0.714679	1.20574
ACETYLPHENYLALANINE	1.13892	0.857163
Acetylsalicylic acid	1.351	0.929507
Acetylthiocholine chloride	0.979274	0.694732
ACETYLTRYPTOPHAN	1.14178	0.91907
ACETYLTRYPTOPHANAMIDE	1.06845	1.04444
ACIVICIN	0.964414	1.13863
ACONITIC ACID	0.961367	1.16029
Aconitine	0.893914	0.958131
ACONITINE	1.07468	1.01434
ACONITINE	0.961709	1.27623
ACRIFLAVINIUM HYDROCHLORIDE	0.911747	1.10307
ACRISORCIN	0.996672	1.0268
ACTINOMYCIN D	0.791646	0.727529
Actinonin	0.734441	1.0539
Acyclovir	1.00468	0.946032
Adamantamine fumarate	0.937832	1.12245
ADENINE	0.992916	1.12213
Adenosine	1.10187	0.939943
ADENOSINE	1.10877	1.0455
Adenosine 5'-monophosphate monohydrate	1.28443	1.27707
ADENOSINE PHOSPHATE	0.264146	1.05424
ADIPHENINE HYDROCHLORIDE	1.00462	1.06817
ADRENALINE BITARTRATE	1.13061	1.25917
Adrenosterone	0.823283	0.99036
AESCULIN	0.618489	1.21436
AFMK	1.06902	1.09448
AGARIC ACID	1.39684	0.983838
AGELASINE (stereochemistry of diterpene unknown)	0.902116	1.51561
Agmatine sulfate	1.15309	0.905642
AIDA	1.2689	0.925038
Ajmalicine hydrochloride	1.04686	1.04541
Ajmaline	0.974803	1.0539
AJMALINE	0.899895	1.08637
AJMALINE	0.905713	1.31663
AKLAVINE HYDROCHLORIDE	0.781132	0.855129
AKLOMIDE	0.973958	1.01339
AL-8810	0.746164	0.677831
ALANYL-dl-LEUCINE	0.943058	0.78942
ALANYL-dl-PHENYLALANINE	1.01104	0.931056
ALAPROCLATE	0.927134	0.900096
Alaproclate hydrochloride	0.986479	0.986609
ALBENDAZOLE	1.01217	1.07817
Albendazole	0.918203	1.08233
Albuterol hemisulfate	1.04795	1.11519
Alclometasone dipropionate	0.699462	1.29577
ALCLOMETAZONE DIPROPIONATE	0.766884	0.965513
ALDRIN	1.14078	1.15818
ALENDRONATE SODIUM	0.592113	0.822223
ALEURETIC ACID	1.03786	1.29962
ALEXIDINE HYDROCHLORIDE	0.188286	0.694073
Alfadolone acetate	1.12661	0.909485
Alfuzosin hydrochloride	1.01628	0.948874
ALGESTERONE ACETOPHENIDE	0.788451	0.81046
Alinidine	0.943267	1.01858
ALISKIREN HEMIFUMARATE	1.01579	1.22689
Alizapride HCl	1.21696	1.03962
ALIZARIN	0.868681	1.03065
ALLANTOIN	0.859427	1.05108
ALLOPREGNANOLONE	1.09587	1.18831
Allopurinol	1.11081	0.846293
ALLOPURINOL	1.04337	0.880427
ALLOXAN	1.01712	0.87807
Alloxazine	0.843704	0.897784
ALMOTRIPTAN	0.910055	1.12946
ALOE-EMODINE	1.07059	0.988517
ALOIN	1.51455	0.868962
alpha-CYANO-3-HYDROXYCINNAMIC ACID	1.09534	0.997165
alpha-CYANO-4-HYDROXYCINNAMIC ACID	1.02658	0.739075
alpha-DIHYDROGEDUNOL	0.815111	1.20348
alpha-Guanidinoglutaric acid	1.14224	1.26707
alpha-HYDROXYDEOXYCHOLIC ACID	1.20358	1.09142
alpha-Lobeline hydrochloride	0.721166	1.01406
alpha-MANGOSTIN	0.979138	0.911388
alpha-Methyl-5-hydroxytryptamine maleate	1.07293	0.814846
alpha-Methyl-DL-tyrosine methyl ester hydrochloride	1.10493	0.881016
alpha-TOCHOPHEROL	1.30316	0.765137
alpha-TOCHOPHERYL ACETATE	1.09198	0.936298
ALPINETIN METHYL ETHER	0.938616	1.31292
Alprenolol hydrochloride	1.05013	1.13647
ALRESTATIN	0.923178	1.05806
ALTHIAZIDE	1.21446	0.723835
ALTRENOGEST	1.00633	1.02411
Altretamine	0.932645	1.00501
ALVERINE CITRATE	0.816705	0.964565
Amantadine hydrochloride	0.889749	1.35743
Ambroxol hydrochloride	1.18721	0.962987
AMBROXOL HYDROCHLORIDE	0.889197	1.0545
AMCINONIDE	1.01397	0.941079
AMENTOFLAVONE	0.746478	0.982678
AMG 9810	0.958164	0.762588
Amifostine	0.980158	0.989269
Amikacin hydrate	0.265982	0.768199
AMIKACIN SULFATE	1.01059	1.14731
Amiloride hydrochloride	1.09555	1.03101
Amiloride hydrochloride dihydrate	0.980934	0.897686
AMINACRINE	0.816168	0.83138
Aminobenztropine	1.05701	1.07404
AMINOCYCLOPROPANECARBOXYLIC ACID	0.83017	0.95754
AMINOETHOXYDIPHENYLBORANE	0.588712	1.25735
Aminoguanidine hemisulfate	1.2194	1.03571
Aminoguanidine hydrochloride	1.03203	1.43809
AMINOHIPPURIC ACID	0.86199	1.14783
AMINOHYDROXYBUTYRIC ACID	1.2092	0.984055
AMINOLEVULINIC ACID HYDROCHLORIDE	0.682319	0.909885
AMINOPENTAMIDE	0.686386	0.973457
Aminophylline ethylenediamine	1.0539	1.21188
Aminopterin	1.14847	1.329
AMINOPYRINE	0.849819	1.01622
AMINOSALICYLATE SODIUM	0.972215	1.26678
Amiodarone hydrochloride	1.70022	0.969985
AMIPRILOSE	0.967675	1.06441
Amiprilose hydrochloride	0.910329	1.08027
Amiprilose hydrochloride	1.04057	1.36825
AMITRAZ	1.38921	0.949257
Amitriptyline hydrochloride	0.976623	1.10105
AMLODIPINE BESYLATE	0.90234	0.860787
Ammonium pyrrolidinedithiocarbamate	1.11417	1.13204
AMN082	0.787932	0.886638
Amodiaquin dihydrochloride dihydrate	1.08433	0.787737
AMODIAQUINE DIHYDROCHLORIDE	1.01832	0.438445
Amoxapine	1.02001	1.0932
AMOXICILLIN	1.07855	1.01464
Amoxicillin	1.11689	1.08934
Amperozide hydrochloride	0.999381	0.952281
AMPHOTERICIN B	1.40506	0.964416
AMPHOTERICIN B	1.4935	1.07033
AMPICILLIN SODIUM	1.0535	1.15784
Ampicillin trihydrate	0.974163	1.11884
AMPROLIUM	1.18116	1.00345
Ampyrone	1.21869	1.0792
AMRINONE	0.862689	1.0237
AMSACRINE	0.716464	1.22854
Amsacrine hydrochloride	0.77883	1.35366
AMYGDALIN	0.840436	1.02472
Amyleine hydrochloride	0.904398	1.06833
ANABASAMINE HYDROCHLORIDE	1.09553	1.08568
Anabasine	0.957162	1.04272
ANABASINE HYDROCHLORIDE	0.994205	0.906722
ANAGRELIDE HYDROCHLORIDE	0.845091	1.18345
ANCITABINE HYDROCHLORIDE	1.08655	0.918601
Ancitabine hydrochloride	1.21242	0.980319
ANDROGRAPHOLIDE	0.924437	0.887346
ANDROSTERONE	1.12496	1.07606
Androsterone	0.979975	1.12693
ANETHOLE	1.16436	0.747273
ANGOLENSIN (R)	1.15278	0.971958
ANHYDROBRAZILIC ACID	1.17074	1.09417
ANHYDROGLUCOSE	1.18531	0.970885
Aniracetam	1.0686	1.38379
ANISINDIONE	1.10858	0.989871
ANISODAMINE	0.921866	0.744736
ANISODAMINE	0.893678	0.980085
ANISOMYCIN	1.13953	0.836528
ANISOMYCIN	0.922156	0.951346
Antazoline hydrochloride	0.871694	0.917859
ANTAZOLINE PHOSPHATE	1.05656	0.694952
ANTHOTHECOL	1.11758	0.802001
ANTHRALIN	0.817909	1.15715
ANTHRAQUINONE	0.859352	0.656626
ANTIAROL	0.942458	1.06544
ANTIBIOTIC A-23187	0.656347	1.26223
Antimycin A	0.792183	1.15224
ANTIMYCIN A (A1 shown)	0.967007	1.27467
ANTIMYCIN A1	1.07621	0.984997
ANTIPYRINE	0.985671	1.08907
Antozoline hydrochloride	1.00049	1.07027
APHIDICOLIN	1.03903	1.0882
APHYLLIC ACID	1.08407	1.27468
APIGENIN	1.39699	0.823971
APIGENIN DIMETHYL ETHER	0.607626	1.11926
APIGENIN-7-GLUCOSIDE	1.17362	0.917133
APIIN	0.925652	1.04012
APIOLE	1.1019	1.00497
Apomorphine hydrochloride hemihydrate	0.536168	1.08843
APOTOXICAROL	1.07716	0.979147
APRAMYCIN	1.22428	0.894333
ARABITOL(D)	0.756009	0.895986
ARBUTIN	1.1465	0.827429
Arcaine sulfate	0.965717	1.0546
Arecaidine propargyl ester hydrobromide	1.29297	0.878401
ARECOLINE	0.991685	0.937851
Arecoline hydrobromide	1.06268	0.860303
ARIPIPRAZOLE	0.920646	1.03186
ARISTOLOCHIC ACID A	0.569315	1.02561
ARL 67156 trisodium salt	1.09606	0.95272
ARSANILIC ACID	0.929572	1.04468
ARSENIC TRIOXIDE	1.08961	1.0154
ARTEMISININ	1.03095	0.860585
ARTENIMOL	0.894119	0.737495
ARTESUNATE	0.919451	1.08247
ARTHONIOIC ACID	0.863879	1.016
ASARYLALDEHYDE	1.06675	1.11816
ASCORBIC ACID	0.788693	1.06972
Ascorbic acid	1.2428	1.07056
ASCORBYL PALMITATE	0.709433	0.949166
ASIATIC ACID	0.861916	0.876311
ASIATIC ACID	0.960947	1.15137
Asiaticoside	1.30013	0.876835
ASPARTAME	1.22829	0.642509
Astaxanthin	1.17918	1.32145
ASTEMIZOLE	1.03485	0.403901
ASTRAGALOSIDE IV	1.20947	1.18425
ATOMOXETINE HYDROCHLORIDE	1.15817	1.10173
ATORVASTATIN CALCIUM	1.14973	0.945127
Atovaquone	0.934413	0.639115
ATOVAQUONE	1.0699	1.09395
ATPA	1.19536	0.785971
ATPO	0.638328	0.929411
Atractyloside potassium salt	1.05357	1.26152
Atracurium besylate	0.712855	1.03645
ATRANORIN	0.915328	1.24895
ATRAZINE	1.00296	1.00858
ATROPINE	0.984191	0.973723
Atropine methyl bromide	1.02414	0.990848
Atropine methyl nitrate	1.08743	0.944205
ATROPINE SULFATE	0.49409	0.748901
Atropine sulfate	1.07911	1.03599
Atropine sulfate monohydrate	1.07815	1.11474
AUCUBIN	1.02499	1.04598
AURANOFIN	0.474726	0.633879
AURAPTENE	0.560763	1.34729
Aurintricarboxylic acid	1.19359	0.841528
AUROTHIOGLUCOSE	1.03924	1.08003
Aurothioglucose	0.919674	1.28628
AUSTRALINE	1.04623	1.00319
AUSTRICIN	1.2061	1.00749
Austricine hydrate	1.10417	0.932767
Avermectin B1	1.24977	0.99388
AVOBENZONE	1.06253	1.06008
AVOCADANOFURAN	1.01569	0.859747
AVOCADENOFURAN	1.13527	0.849126
AVOCADYNE	0.626547	1.1967
AVOCADYNE ACETATE	0.511989	0.808242
Azacyclonol	1.1432	0.982313
Azacytidine-5	0.022967	1.11788
AZADIRACHTIN	1.08293	0.981021
AZAPERONE	0.898025	0.806935
Azapropazone	1.33798	0.857805
AZASERINE	0.683615	1.01618
Azathioprine	0.995186	0.893232
Azathioprine	0.781789	0.995121
AZATHIOPRINE	1.07082	1.10999
Azelaic acid	1.22647	0.869711
AZELASTINE HYDROCHLORIDE	1.26039	0.773353
AZINPHOS METHYL	0.979557	1.07409
AZITHROMYCIN	0.870904	0.734439
AZLOCILLIN SODIUM	1.25967	1.02489
Azlocillin sodium salt	1.14329	0.92633
AZOBENZENE	0.937834	0.998054
AZOMYCIN	0.892992	0.980218
Aztreonam	0.0646292	1.29377
B-HT 933 dihydrochloride	0.580652	1.27865
BACAMPICILLIN HYDROCHLORIDE	1.1432	0.831633
Bacampicillin hydrochloride	0.682807	1.2437
BACCATIN III	1.00969	1.03426
BACCATIN III	0.859712	1.13687
Bacitracin	1.45759	0.922651
BACITRACIN	1.41985	1.20096
BAEOMYCESIC ACID	0.789863	0.915045
BAICALEIN	0.759579	1.00138
Balsalazide Sodium	1.09871	1.09616
BAMBUTEROL HYDROCHLORIDE	0.870941	1.13788
BATYL ALCOHOL	1.27676	0.748329
BAVACHININ A	0.991063	1.06265
Bay 11-7082	0.06033	0.950874
Bay 11-7085	0.716998	1.31009
Beclomethasone	0.898891	0.774484
BECLOMETHASONE DIPROPIONATE	0.568857	0.839349
Beclomethasone dipropionate	0.613906	1.24863
BEKANAMYCIN SULFATE	0.341283	0.898432
Bemegride	0.851399	1.11759
BENAZEPRIL HYDROCHLORIDE	1.37456	0.838427
Benazoline oxalate	1.12282	1.1983
BENDROFLUMETHIAZIDE	1.20895	0.939834
BENFLUOREX HYDROCHLORIDE	0.510783	0.917909
BENFLURALIN	1.00389	1.0295
Benfotiamine	1.17633	1.31575
Benoxathian hydrochloride	0.964062	1.12425
Benoxinate hydrochloride	1.01145	1.04793
Benperidol	0.995753	1.16832
Benserazide hydrochloride	0.724969	0.727199
BENTAZON	1.01063	0.859277
BENURESTAT	1.13451	0.9046
BENZALKONIUM CHLORIDE	1.60234	0.302192
Benzamide	0.905505	1.19914
Benzamidine hydrochloride	0.778346	1.2119
Benzamil hydrochloride	0.849896	0.946781
BENZBROMARONE	1.14758	0.975679
BENZETHONIUM CHLORIDE	1.57505	1.38208
BENZO[a]PYRENE	1.1096	0.988143
BENZOCAINE	0.892792	0.87893
BENZOIC ACID	1.33051	1.0132
Benzonatate	0.735329	1.03363
BENZOXYQUINE	0.926373	0.84742
BENZOYL PEROXIDE	1.02582	1.05588
BENZOYLPAS	1.12013	0.931095
BENZTHIAZIDE	1.2073	0.96309
Benztropine mesylate	0.749598	1.16504
BENZYDAMINE HYDROCHLORIDE	0.758874	0.931406
BENZYL BENZOATE	0.915041	0.919769
BENZYL ISOTHIOCYANATE	1.17531	1.05164
BEPHENIUM HYDROXYNAPTHOATE	0.991427	1.02649
Bepridil hydrochloride	0.568064	1.05615
BERBAMINE	0.974196	0.427665
BERBAMINE HYDROCHLORIDE	0.915505	1.14303
BERBERINE	0.83107	0.951635
BERBERINE CHLORIDE	1.03148	1.31244
BERGAPTEN	0.951016	1.36525
BERGAPTOL	1.18642	0.851661
BERGENIN	0.846134	0.82346
BERGENIN	1.12416	0.966647
Bergenin monohydrate	1.21381	0.874205
Bestatin hydrochloride	1.20598	1.21118
beta- Belladonnine dichloroethylate	0.915128	1.24902
beta-AMYRIN	1.16596	1.05727
beta-AMYRIN ACETATE	0.76772	0.858208
beta-CAROTENE	0.962806	0.971666
beta-CARYOPHYLLENE ALCOHOL	1.15934	0.874525
beta-Chloro-L-alanine hydrochloride	0.392535	0.935876
beta-DIHYDROGEDUNOL	0.756862	0.940732
Beta-Escin	1.02604	1.07171
beta-ESCIN	1.40774	1.08812
beta-Estradiol	0.913268	0.927159
BETA-PROPIOLACTONE	0.877963	1.11156
beta-SITOSTEROL	0.963948	1.08901
BETAHISTINE HYDROCHLORIDE	1.09038	1.02993
Betahistine mesylate	0.964831	1.1882
Betaine aldehyde chloride	1.15588	1.07014
BETAINE HYDROCHLORIDE	1.12993	0.885255
Betaine hydrochloride	1.19726	0.947246
Betamethasone	1.09088	0.89985
Betamethasone	1.07816	1.03754
BETAMETHASONE ACETATE	0.795386	1.03447
BETAMETHASONE VALERATE	0.781797	1.17721
BETAMETHAZONE SODIUM PHOSPHATE	0.990202	0.947546
BETAMIPRON	1.26377	1.25037
Betaxolol hydrochloride	1.01922	0.83976
Betazole hydrochloride	1.08523	1.0674
Bethanechol chloride	1.14872	0.944951
Betonicine	1.381	0.966249
BETULIN	1.21356	0.909128
BETULIN	0.922947	1.15109
BETULINIC ACID	1.00003	0.790664
BETULINIC ACID	1.00026	1.21255
BEZAFIBRATE	0.92456	0.921691
BF-170 hydrochloride	0.972587	0.98353
BIA 2-093	1.01265	1.10075
BICUCULLINE (+)	1.08851	0.971112
BICUCULLINE(-) METHIODIDE	0.793118	0.734363
BIFONAZOLE	0.454386	0.988137
BILIRUBIN	0.570885	0.85518
BILOBALIDE	1.22068	1.12121
BIO	1.14428	0.813535
BIOCHANIN A	0.976883	0.701621
Biotin	1.06996	1.03626
BIOTIN	1.23434	1.0495
BIPERIDEN	0.709973	0.879176
Biperiden hydrochloride	1.10756	0.875129
Biperiden hydrochloride	0.71029	0.897321
BISABOLOL	1.10274	0.983296
BISACODYL	1.22953	1.00684
BISANHYDRORUTILANTINONE	0.8691	1.07298
BISMUTH SUBSALICYLATE	1.07989	0.832824
BISOPROLOL FUMARATE	1.108	0.895142
Bisoprolol hemifumarate salt	1.00841	0.940518
BISSALICYL FUMARATE	1.2675	1.05558
BITHIONATE SODIUM	1.19568	0.893142
BIXIN	0.875361	1.15979
BLASTICIDIN S	1.25498	0.620333
BLEOMYCIN	1.37202	1.16938
BLEOMYCIN (bleomycin B2 shown)	0.472817	0.736679
BMY 7378 dihydrochloride	0.920152	1.04319
BOLDINE	0.970029	0.795011
BOLDINE	1.01797	1.39194
BORNEOL	1.01048	1.09045
BP 897	0.606327	0.957304
BRASSININ	1.19906	0.844695
BRAZILEIN	0.879052	1.07604
BRAZILIN	0.572814	1.05705
BREFELDIN A	0.948176	0.875968
Brefeldin A from Penicillium brefeldianum	1.00328	0.89861
Bretylium tosylate	1.23151	0.993408
Bretylium tosylate	1.14302	1.00189
Brinzolamide	1.18338	1.09621
BRL 15572	0.698327	0.810914
BRL 37344 sodium	1.06517	1.19453
BRL 50481	1.01329	1.00768
BRL 52537 hydrochloride	0.714591	0.691541
BRL 54443 maleate	1.04177	0.919328
BROMHEXINE HYDROCHLORIDE	0.760297	0.884055
BROMINDIONE	1.2867	0.948021
BROMO-3-HYDROXY-4-(SUCCIN-2-YL)-CARYOLANE gamma-LACTONE	1.0818	0.990446
Bromoacetyl alprenolol menthane	1.45009	0.874814
Bromoacetylcholine bromide	1.10779	1.17835
BROMOCRIPTINE	0.872002	1.41553
BROMOCRIPTINE MESYLATE	0.654406	0.999504
Bromocryptine mesylate	0.735665	1.06944
Bromoenol lactone	0.732518	1.01704
BROMOPRIDE	1.04218	0.918612
BROMPERIDOL	0.988071	0.719801
BROXYQUINOLINE	0.105297	0.927344
BRUCINE	0.940296	1.06476
BRUCINE-N-OXIDE	1.28083	1.09314
BTCP hydrochloride	1.01368	0.911213
BTO-1	0.952721	0.937241
BU224 hydrochloride	0.15756	0.978911
BU99006	1.02931	1.33648
BUCETIN	1.21601	1.06986
BUCLADESINE	0.975614	1.01151
Bucladesine sodium salt	1.22076	0.954252
BUDESONIDE	1.24296	0.914998
Budesonide	0.925471	1.18151
BUFALIN	0.917579	1.11269
BUFEXAMAC	1.20607	1.12862
Buflomedil hydrochloride	0.990713	1.16351
BULLEYACONITINE A	0.795346	0.881922
Bumetanide	1.071	0.942627
BUPIVACAINE HYDROCHLORIDE	0.961561	0.906572
Bupropion hydrochloride	1.20886	1.12104
Buspirone hydrochloride	1.11449	1.2312
BUSSEIN	0.936415	0.68278
BUSULFAN	1.35772	1.00035
BUTACAINE	1.13733	1.19387
BUTAMBEN	0.892764	1.17627
BUTEIN	1.04124	1.08773
Butirosin disulfate salt	1.20158	1.1368
Butoconazole nitrate	0.674983	0.848869
BUTYL PARABEN	0.719699	0.736537
BW 284c51	0.990243	1.31563
BWB70C	0.837387	1.42962
C2 PHYTOCERAMIDE	0.97753	0.804189
C6 CERAMIDE	1.26002	1.06363
CACODYLIC ACID	0.263569	0.920456
CADAVERINE TARTRATE	1.00279	1.00136
CADIN-4-EN-10-OL	1.32418	1.27751
CAFESTOL	1.13539	0.913339
CAFESTOL	0.72622	1.034
CAFESTOL ACETATE	0.683946	0.707654
CAFESTOL ACETATE	0.898037	1.06048
Caffeic acid	1.30239	0.966582
CAFFEIC ACID	0.924247	1.10311
Caffeine	1.06183	1.0136
Calciferol	1.17835	0.973677
Calcimycin	0.205229	1.1972
Calmidazolium chloride	0.0555772	0.599041
Calycanthine	0.953874	1.12609
CAMPHOR (1R)	1.24019	1.24386
CAMPTOTHECIN	0.888028	0.988368
CAMYLOFINE DIHYDROCHLORIDE	1.04742	0.949043
CANDESARTAN CILEXTIL	1.35578	1.10465
Canrenoic acid potassium salt	1.10971	0.912771
CANRENONE	0.778977	0.610829
Cantharidic Acid	0.887099	0.724813
CANTHARIDIN	0.754388	0.36042
Cantharidin	0.541059	0.586374
CANTHARIDIN	1.44619	0.781662
CAPE	0.848065	1.07035
CAPERATIC ACID	1.79268	1.09506
CAPOBENIC ACID	1.02671	0.912785
CAPREOMYCIN	1.06857	1.48843
CAPREOMYCIN SULFATE	0.98817	0.960714
CAPSAICIN	1.00252	1.09708
CAPSANTHIN	0.763974	0.858452
Capsazepine	0.793929	1.15162
Captopril	1.03257	0.945811
CARAPIN	0.942037	0.885075
CARAPIN-8(9)-ENE	1.01023	0.906387
Carbachol	0.84698	1.14417
CARBADOX	1.29199	1.09797
Carbamazepine	0.989503	0.783289
Carbarsone	0.934172	0.951889
CARBENICILLIN DISODIUM	1.08681	1.11953
Carbenoxolone disodium salt	0.806473	0.910426
CARBENOXOLONE SODIUM	0.733099	1.06628
Carbetapentane citrate	0.841957	1.01829
CARBIDOPA	1.02319	1.07639
CARBIMAZOLE	0.987275	1.2467
CARBINOXAMINE MALEATE	1.00566	1.10191
CARBOPLATIN	1.15684	0.947758
Carboplatin	0.789359	1.0734
Carcinine	1.0817	1.20242
Carisoprodol	1.07518	0.851542
CARMINIC ACID	1.00376	1.02049
CARMINIC ACID	1.08821	1.11195
CARMOFUR	0.0478373	1.12165
Carmustine	1.20808	0.961176
CARNITINE (dl) HYDROCHLORIDE	0.886931	1.13578
CARNOSIC ACID	1.0075	0.759579
CARNOSIC ACID	1.04257	0.946927
CARNOSINE	0.956624	1.18527
CARPROFEN	1.03235	0.901783
Carteolol hydrochloride	1.05153	1.19437
Carvedilol	0.66401	0.674625
CARYLOPHYLLENE OXIDE	1.29123	1.02823
CARYOPHYLLENE	0.95858	1.11635
CARYOPHYLLENE [t(-)]	1.0651	1.2443
CASTANOSPERMINE	1.08516	1.24103
CATALPOL	1.36492	0.907365
CATECHIN PENTAACETATE	0.932236	1.19403
CATECHIN TETRAMETHYLETHER	0.763752	1.07168
Catharanthine	0.811865	1.17603
CATHARANTHINE BASE	0.940536	0.77835
CB 1954	1.12363	1.0373
CB34	0.7705	0.964505
CBIQ	1.02941	1.06567
CCG-2046	0.966887	1.27419
CEDRELONE	0.971543	0.876899
CEDROL	1.14511	1.11654
CEDRYL ACETATE	1.07386	0.704302
CEFACLOR	1.03262	0.831852
Cefaclor	1.28372	1.02894
Cefaclor	1.40816	1.0596
Cefadroxil	0.999545	1.09767
CEFADROXIL	1.17756	1.11554
Cefalonium	1.09141	0.956177
CEFAMANDOLE NAFATE	0.90605	1.29119
CEFAMANDOLE SODIUM	1.079	0.960078
Cefamandole sodium salt	1.20346	1.10286
Cefazolin sodium	0.912212	0.869982
CEFDINIR	0.0332348	0.822261
CEFDITORIN PIVOXIL	0.735028	0.987181
Cefixime	0.0354585	0.872939
Cefmetazole sodium	0.890499	0.855091
CEFMETAZOLE SODIUM	1.01779	1.11729
CEFONICID SODIUM	1.05443	1.08203
Cefoperazone dihydrate	0.97327	1.08637
CEFOPERAZONE SODIUM	1.00049	1.07055
Ceforanide	0.949951	0.873421
Cefotaxime sodium	0.484316	1.26599
CEFOTAXIME SODIUM	0.214404	1.28242
Cefotetan	0.0401264	0.720027
Cefotiam hydrochloride	0.0244791	0.954327
CEFOXITIN SODIUM	1.3961	1.08418
CEFPODOXIME PROXETIL	0.987793	0.849774
CEFPROZIL	1.10313	1.14374
CEFSULODIN SODIUM	1.10936	0.899991
Cefsulodin sodium salt hydrate	0.910044	0.961841
CEFTAZIDIME	0.858857	1.10737
Ceftazidime pentahydrate	0.758677	1.14581
CEFTIBUTEN	0.996122	0.933021
Ceftriaxone sodium	1.02291	0.843407
CEFTRIAXONE SODIUM TRIHYDRATE	1.24644	1.1181
CEFUROXIME AXETIL	1.11877	0.7897
CEFUROXIME SODIUM	0.944982	1.15104
Cefuroxime sodium salt	1.14833	1.0784
CELASTROL	1.05108	0.507659
CELECOXIB	0.775021	1.18838
CELLOBIOSE (D[+])	1.18492	0.70119
Centrophenoxine hydrochloride	1.30628	0.801356
Cephalexin hydrate	1.06562	1.10914
Cephalexin monohydrate	1.03061	1.09684
CEPHALOSPORIN C SODIUM	0.807091	1.14735
Cephalosporin C zinc salt	1.2298	0.979071
CEPHALOTAXINE	1.04817	0.984533
Cephalothin sodium	1.13455	1.36345
Cephapirin sodium	1.28991	0.969212
CEPHARANTHINE	0.890372	0.743063
CEPHRADINE	1.00927	0.862991
Cephradine	1.19972	0.965685
CEPHRADINE	0.932771	0.973478
CERULENIN	1.23731	1.1894
Cetirizine dihydrochloride	1.26489	1.24102
CETRIMONIUM BROMIDE	1.23386	0.341516
CETYLPYRIDINIUM CHLORIDE	0.105536	0.449139
CEVADINE	0.888431	0.964479
CEVADINE	0.843883	1.10364
CGP 20712A methanesulfonate	1.26658	1.09555
CGP 57380	1.10175	1.0688
CGP-13501	1.08144	0.851043
CGP-74514A hydrochloride	0.808607	0.849825
CGP-7930	0.34251	0.964233
CGS-12066A maleate	1.04463	1.04604
CGS-15943	0.669813	0.989417
CGS-21680 hydrochloride	1.13118	1.16768
CHAETOMELLIC ACID A	0.649262	1.0073
CHARTREUSIN	0.922331	0.92717
CHAULMOOGRIC ACID	1.04427	1.17847
CHELERYTHRINE	0.872623	1.0071
Chelerythrine chloride	0.24853	0.902601
Chelidamic acid	1.11948	1.06849
CHENODIOL	1.01459	0.664995
Chenodiol	0.766844	0.84056
Chicago sky blue 6B	1.11563	1.06287
Chlorambucil	0.902198	0.954236
CHLORAMPHENICOL	0.98554	0.970834
Chloramphenicol	1.22568	1.00597
CHLORAMPHENICOL HEMISUCCINATE	0.600969	1.05788
CHLORAMPHENICOL PALMITATE	1.15877	1.03635
CHLORANIL	0.72383	0.750711
CHLORCYCLIZINE HYDROCHLORIDE	0.882139	1.05415
CHLORDANE	1.05367	0.980693
Chlorhexidine	1.05442	0.791599
CHLORHEXIDINE	0.849226	0.957839
CHLORMADINONE ACETATE	1.40088	1.11019
Chlormezanone	1.01792	1.01085
Chloro-IB-MECA	1.20601	1.23743
CHLOROCRESOL	1.0519	1.04522
Chloroethylclonidine dihydrochloride	1.12998	1.02459
CHLOROGENIC ACID	1.13141	1.51327
CHLOROGUANIDE HYDROCHLORIDE	1.42047	1.0011
CHLOROPHYLL	0.883638	1.13268
CHLOROPHYLLIDE Cu COMPLEX Na SALT	1.36372	0.927663
Chloropyramine hydrochloride	1.03275	0.71707
Chloroquine diphosphate	1.22808	0.731926
Chlorothiazide	1.04887	0.872369
CHLOROTRIANISENE	1.05616	1.04497
CHLOROXINE	0.0116777	1.27925
CHLOROXYLENOL	0.781661	0.996616
CHLORPHENIRAMINE (S) MALEATE	0.94636	1.20295
Chlorphensin carbamate	0.844831	1.02028
CHLORPROMAZINE	0.757547	0.941822
Chlorpromazine hydrochloride	0.660219	0.734085
Chlorpropamide	0.962018	1.15365
CHLORPROPHAM	1.11916	1.05454
Chlorprothixene hydrochloride	0.471962	0.881306
CHLORPROTHIXENE HYDROCHLORIDE	0.926415	1.06606
CHLORTETRACYCLINE HYDROCHLORIDE	0.110467	0.754747
Chlortetracycline hydrochloride	0.156568	1.01085
CHLORTHALIDONE	0.977028	0.876155
Chlorzoxazone	0.647007	0.921018
CHOL-11-ENIC ACID	0.966109	1.19353
Cholecalciferol	1.2716	1.09816
CHOLECALCIFEROL	1.50153	1.11579
CHOLEST-5-EN-3-ONE	1.02008	1.06503
CHOLESTANE	0.899488	0.905799
CHOLESTEROL	0.993346	0.917133
CHOLESTERYL ACETATE	1.15376	0.873112
CHOLIC ACID	0.837585	0.717429
Choline bromide	1.06381	0.816564
CHOLINE CHLORIDE	1.15355	1.21034
CHROMOCARB	0.965684	1.05812
CHROMOMYCIN A3	0.886361	1.08638
CHRYSANTHEMIC ACID	1.10099	1.27583
CHRYSANTHEMYL ALCOHOL	1.03652	1.29344
CHRYSAROBIN	0.66941	0.723981
CHRYSIN DIMETHYL ETHER	0.736737	0.934806
CHRYSINE	1.45569	0.915665
CHRYSOERIOL	1.09244	0.817161
CHRYSOPHANOL	0.780634	1.0129
CHUKRASIN METHYL ETHER	0.708809	1.06765
CI-976	0.729565	1.00845
Cibenzoline succinate	0.974671	1.46313
CICLOPIROX OLAMINE	0.225466	0.956898
Cilnidipine	0.595439	0.896269
Cilostamide	1.03221	0.907828
Cilostazol	1.071	1.16082
CIMETIDINE	1.26158	0.973831
Cimetidine	0.894196	1.13205
Cimetidine	1.06554	1.28975
CINCHONIDINE	0.96027	0.991506
CINCHONINE	0.685314	0.906722
Cinchonine	1.25569	1.03621
CINEOLE	1.02456	1.00253
CINNAMIC ACID	1.192	1.00111
CINNARAZINE	0.926831	0.836614
Cinnarizine	0.580044	0.998738
CINOBUFAGIN	0.735453	1.10425
Cinoxacin	0.0421938	0.710865
Ciprofibrate	0.987787	0.933167
CIPROFLOXACIN	0.0226361	0.902997
Ciprofloxacin hydrochloride	0.0699124	1.16367
Ciproxifan hydrochloride	0.478281	0.883597
Cirazoline hydrochloride	1.15957	0.918827
cis-(Z)-Flupenthixol dihydrochloride	0.92168	1.17936
cis-4-Aminocrotonic acid	0.928715	1.06308
cis(+/-)-8-OH-PBZI hydrobromide	0.940271	0.993118
Cisapride	0.917889	1.01421
Cisplatin	1.00136	0.89416
CISPLATIN	1.10565	1.07601
CITALOPRAM	1.07416	1.10515
Citalopram hydrobromide	0.588217	0.910031
CITICOLINE	1.11661	0.936969
Citicoline sodium	1.04881	0.949025
CITRININ	0.871585	1.00196
CITRININ	1.02914	1.03902
CITROPTEN	0.996963	0.958793
CITRULLINE	1.26229	1.43753
CK2 Inhibitor 2	0.948447	1.08343
CLARITHROMYCIN	0.769874	0.940984
CLAVULANATE LITHIUM	1.12159	1.01461
Clebopride maleate	1.21501	0.910517
CLEMASTINE	1.0014	0.953078
Clemastine fumarate	0.851254	0.787499
Clemizole hydrochloride	0.942224	1.01191
Clenbuterol hydrochloride	1.15034	0.969514
CLIDINIUM BROMIDE	1.14878	0.983968
CLINDAMYCIN HYDROCHLORIDE	0.561262	0.761529
CLIOQUINOL	0.0876108	0.95029
Clobetasol propionate	0.850391	0.873827
CLOBETASOL PROPIONATE	0.985163	0.93523
Clodronic acid	0.953954	1.02061
CLOFAZIMINE	0.771672	1.22258
Clofibrate	1.40203	0.995686
Clofibric acid	1.40876	0.983369
Clofilium tosylate	0.875973	0.979381
CLOFOCTOL	1.09228	0.983187
CLOMIPHENE CITRATE	1.45353	0.924685
Clomipramine hydrochloride	1.0163	0.867356
CLONAZEPAM	1.39689	1.26256
Clonidine hydrochloride	1.1035	0.843404
Clonidine hydrochloride	1.14318	1.20451
Clopamide	1.10484	1.14036
CLOPAMIDE	1.13811	1.24506
Cloperastine hydrochloride	0.881818	1.10695
CLOPIDOGREL SULFATE	0.960426	0.969818
CLOPIDOL	1.11799	1.27882
Clorgyline hydrochloride	0.828271	0.947127
CLORSULON	0.96283	0.936468
Clotrimazole	0.413936	1.14401
CLOVANEDIOL DIACETATE	0.692729	1.02172
CLOXACILLIN SODIUM	1.01392	1.13404
CLOXYQUIN	0.534213	1.34563
Clozapine	0.668612	0.829167
CNQX disodium	1.37482	1.12125
CNS-1102	0.933442	0.992793
COENZYME B12	0.95399	0.883493
COLCHICINE	0.959625	0.817114
COLFORSIN	1.13896	1.11071
COLISTIMETHATE SODIUM	1.07535	0.819021
COLISTIN SULFATE	1.12187	0.837916
Colistin sulfate	1.05002	0.898207
CONDELPHINE	1.02541	1.08419
CONESSINE	1.17509	0.827571
Conessine	1.25078	0.873209
CONESSINE	1.10544	1.39113
CONIFERYL ALCOHOL	0.850974	1.01823
CONVALLATOXIN	1.01924	0.953536
Convolamine hydrochloride	1.01708	1.11276
CONVOLVAMINE	0.943607	1.06837
CORALYNE CHLORIDE	0.925469	0.833126
Coralyne chloride hydrate	0.8505	1.04536
Cortexolone	1.1225	0.93867
Cortisone	0.6644	0.936447
CORTISONE	1.06594	0.940872
Cortisone 21-acetate	1.1341	0.843271
CORTISONE ACETATE	1.221	0.960473
CORYDALINE	1.0504	0.924087
CORYNANTHINE	0.996793	0.792587
CORYNANTHINE	0.974632	1.3769
Corynanthine hydrochloride	1.18087	1.09795
COSMOSIIN	0.79695	0.608846
COTARNINE CHLORIDE	1.20759	0.711072
COUMARIN	1.12632	1.04638
COUMERMYCIN A1	0.814339	0.851923
COUMESTROL	1.01932	0.937713
COUMOPHOS	0.455904	1.13488
CP55940	0.727496	1.01592
CPCCOEt	1.25154	0.999746
CPNQ	0.977172	0.881512
CR 2249	1.13666	1.04274
CR 2945	0.717862	1.55794
CREATININE	1.04351	0.755681
CRESOL	0.900123	0.840263
CROMOLYN SODIUM	1.27777	0.776061
CROTAMITON	1.01834	1.04841
CRUSTECDYSONE	1.06768	0.788377
CRYPTOTANSHINONE	1.20715	0.983507
CULMORIN	1.11132	0.951913
CUNEATIN METHYL ETHER	1.1988	1.11355
CURCUMIN	0.753138	1.05166
CURCUMIN	0.499562	1.26309
CV-3988	1.16945	0.998997
CX 546	0.818201	0.955277
Cyanocobalamin	1.28963	1.23188
CYCLIZINE	0.852153	1.10741
Cyclizine hydrochloride	1.45595	0.780318
Cyclobenzaprine hydrochloride	0.916393	0.788905
CYCLOCREATINE	0.965152	1.09995
CYCLOHEXIMIDE	0.541818	0.99143
CYCLOLEUCINE	1.01485	1.16296
CYCLOPAMINE	1.05871	1.69185
Cyclopenthiazide	1.04296	0.918541
CYCLOPENTOLATE HYDROCHLORIDE	1.11386	0.711913
CYCLOPHOSPHAMIDE HYDRATE	1.04217	1.35349
Cyclophosphamide monohydrate	0.88557	1.01043
CYCLOPIAZONIC ACID	0.99439	1.35743
Cyclosporin A	1.40113	0.793406
CYCLOSPORIN A	1.34204	1.13619
Cyclothiazide	1.15744	1.47337
CYCLOVERATRYLENE	0.748285	1.13495
CYMARIN	0.98935	1.15779
Cyproheptadine hydrochloride	0.669813	0.923256
CYPROTERONE	0.538056	0.967585
Cyproterone acetate	0.887551	1.06885
CYPROTERONE ACETATE	0.820041	1.22976
Cystamine dihydrochloride	1.12279	1.07425
Cysteamine hydrochloride	1.00759	1.23342
CYTARABINE	1.12252	1.05302
CYTIDINE	1.00251	1.11732
CYTISINE	1.18864	1.33577
CYTOCHALASIN B	1.04664	0.708595
CYTOCHALASIN D	1.02791	0.426715
CYTOCHALASIN E	0.890104	0.350541
Cytosine-1-beta-D-arabinofuranoside hydrochloride	0.80307	1.29632
D-609 potassium	0.97277	0.81552
D-LACTITOL MONOHYDRATE	0.825767	0.665042
D-PHENYLALANINE	1.24485	1.07313
D-ribofuranosylbenzimidazole	1.15254	1.07116
D-Serine	0.9944	0.849386
D(-)-2-Amino-7-phosphonoheptanoic acid	0.858772	0.926806
DACARBAZINE	1.05896	0.961918
Dacarbazine	0.870334	1.22884
DACTINOMYCIN	0.722624	1.12442
DAIDZEIN	1.0735	1.2413
DAIDZIN	1.07807	0.714384
DALBERGIONE	1.09209	1.11102
DANAZOL	0.788724	0.76524
Danazol	0.931114	0.984358
Danazol	0.994494	1.0282
DANTHRON	0.579318	0.744185
Dantrolene sodium	0.846917	0.833171
DANTROLENE SODIUM	1.04318	1.07488
Dantrolene sodium salt	0.984135	0.903628
DAPH	0.869987	1.01287
Daphnetin	1.07224	0.990432
DAPSONE	0.796854	0.727004
DARIFENACIN HYDROBROMIDE	1.1649	1.02063
DATISCETIN	1.35119	0.578442
DAUNORUBICIN	1.09015	0.843202
DAUNORUBICIN	1.57819	1.14315
Daunorubicin hydrochloride	1.54909	0.922657
DBO-83	1.23476	0.986832
DCEBIO	1.09518	1.20791
DEACETOXY-7-OXOGEDUNIN	1.13597	0.8812
DEACETOXY(7)-7-OXOKHIVORINIC ACID	1.2304	0.862777
DEACETYLGEDUNIN	0.947693	1.09096
Debrisoquin sulfate	1.12061	0.898109
Debrisoquin sulfate	1.01287	0.974418
DECAHYDROGAMBOGIC ACID	0.584736	1.52202
Decamethonium dibromide	1.24026	0.936522
DECOQUINATE	0.826039	1.08251
DECOYININE	1.21068	0.907218
DEFEROXAMINE MESYLATE	0.414102	1.4213
DEGUELIN	0.755836	1.40105
DEHYDROABIETAMIDE	1.1112	1.32646
DEHYDROCHOLIC ACID	0.94814	0.983541
Dehydrocholic acid	1.20827	1.04463
Dehydroisoandosterone 3-acetate	0.940856	1.32472
DEHYDROROTENONE	0.925137	1.3427
DEHYDROVARIABILIN	0.736737	0.801386
Delcorine	1.25078	0.794413
DELCORINE	1.02874	1.13898
Delsoline	1.13923	0.833527
DELTALINE	1.25793	0.891506
Deltaline	0.786925	0.917254
Demecarium bromide	0.885082	0.960756
Demeclocycline hydrochloride	0.00793961	1.07803
DEMETHYLNOBILETIN	0.879005	0.9887
DEMISSIDINE	1.25564	0.949821
DENATONIUM BENZOATE	1.12799	0.878029
DEOXYADENOSINE	0.984418	0.977595
DEOXYANDIROBIN LACTONE	0.887649	1.15675
DEOXYCHOLIC ACID	0.733432	1.01416
Deoxycorticosterone	1.01532	1.00078
DEOXYGEDUNIN	0.777997	1.20458
DEOXYGEDUNOL ACETATE	0.447882	0.937551
DEOXYKHIVORIN	0.77735	0.895622
DEOXYSAPPANONE B TRIMETHYL ETHER	0.830512	1.34857
DEOXYSHIKONIN	1.31288	1.18522
Dephostatin	0.763466	1.29176
Dequalinium chloride hydrate	1.00583	1.02854
DERACOXIB	0.905937	1.27744
DERRUBONE	1.08599	1.37995
DERRUSNIN	0.849076	1.25169
DERRUSTONE	0.944197	1.04399
DESACETYLCOLFORSIN	1.01443	0.644852
Desipramine hydrochloride	0.762592	0.900783
DESLORATADINE HYDROCHLORIDE	0.692729	0.798604
DESLORATIDINE	0.909989	1.00226
DESMETHYLDIHYDROCAPSAICIN	0.735849	1.02544
DESONIDE	1.01779	1.05333
DESOXYMETASONE	0.845491	0.751542
DESOXYPEGANINE	1.33142	1.45932
DESOXYPEGANINE HYDROCHLORIDE	0.475016	0.96488
DEXAMETHASONE	0.774199	1.26928
DEXAMETHASONE ACETATE	0.999264	1.05545
Dexamethasone acetate	1.09683	1.08781
DEXAMETHASONE SODIUM PHOSPHATE	1.1733	1.09953
DEXPANTHENOL	1.14144	0.810558
DEXTROMETHORPHAN HYDROBROMIDE	1.06976	1.04233
Dextromethorphan hydrobromide monohydrate	1.02508	0.708045
Dextromethorphan hydrobromide monohydrate	1.08947	1.03683
DFB	1.06214	1.17935
DIACETYLKORSEVERILINE	1.03458	1.10695
Diacylglycerol kinase inhibitor I	0.795772	1.0817
Diacylglycerol Kinase Inhibitor II	1.07729	1.00612
DIALLYL SULFIDE	0.90544	1.12509
DIATRIZOIC ACID	0.979483	1.1556
Diazoxide	0.978646	0.970243
DIBENZOTHIOPHENE	1.06043	0.864734
DIBENZOYLMETHANE	0.938366	0.861742
Dibucaine	0.917199	0.91277
DIBUCAINE HYDROCHLORIDE	0.810579	0.961399
DICHLOBENIL	0.9028	0.876501
DICHLORISONE ACETATE	0.996153	0.996709
DICHLORODIPHENYLDICHLOROETHYLENE	1.07905	0.953979
DICHLOROPHENE	0.854057	1.16382
DICHLOROPROP	0.832441	1.19836
Dichlorphenamide	1.2538	0.968373
DICHLORVOS	1.13917	0.620891
DICLOFENAC SODIUM	1.00553	0.94919
Diclofenac sodium	1.11654	1.04675
DICLOXACILLIN SODIUM	0.893328	1.19406
Dicloxacillin sodium salt	0.922557	1.08823
DICOUMAROL	1.05786	1.08726
DICTAMNINE	0.95671	1.05631
DICYCLOHEXYLUREA	1.37638	1.16022
Dicyclomine hydrochloride	0.838229	1.33009
Didanosine	1.48885	0.883373
DIDYMIN	1.25439	0.795993
DIENESTROL	1.14624	1.0429
DIETHYLCARBAMAZINE CITRATE	1.13345	0.770143
Diethylenetriaminepentaacetic acid	0.144176	1.00056
DIETHYLSTILBESTROL	1.28576	1.06414
DIETHYLTOLUAMIDE	0.734088	0.977527
DIFFRACTAIC ACID	0.849893	1.03241
Diflorasone Diacetate	0.725717	1.10049
DIFLUBENZURON	1.29162	0.974018
DIFLUNISAL	1.13678	1.11905
DIFUCOL HEXAMETHYL ETHER	0.938256	1.14347
DIGITONIN	1.17967	0.867529
Digitoxigenin	0.935443	1.21606
DIGITOXIN	0.877407	0.921294
Digoxigenin	1.17241	0.887497
DIGOXIGENIN	0.901448	0.982033
DIGOXIN	0.648168	0.880603
Digoxin	0.711209	0.935677
Dihydro-beta-erythroidine hydrobromide	0.994915	1.24667
Dihydrocapsaicin	0.420247	1.40556
DIHYDROCELASTROL	1.34327	0.267225
DIHYDRODEOXYGEDUNIN	0.630351	0.746601
DIHYDROERGOCRISTINE	0.842429	1.30312
Dihydroergocristine methanesulfonate	0.838744	0.829391
Dihydroergotamine methanesulfonate	1.37187	0.941316
DIHYDROERGOTAMINE METHANESULFONATE	0.917996	0.999422
Dihydroergotamine tartrate	0.962703	0.879041
Dihydroergotoxine mesylate	0.696679	1.0479
DIHYDROFISSINOLIDE	0.846218	0.855499
DIHYDROGAMBOGIC ACID	1.11282	1.09891
DIHYDROGEDUNIN	1.02803	0.969345
DIHYDROJASMONIC ACID	0.892799	0.868395
Dihydrokainic acid	1.11693	1.07574
DIHYDROMETHYSTICIN	0.883444	0.808751
DIHYDROMUNDULETONE	0.814474	1.1319
DIHYDROMYRISTICIN	0.879005	1.06956
Dihydroouabain	1.08568	1.19837
DIHYDROROBINETINE	1.08566	0.873758
DIHYDROROTENONE	0.783426	1.03835
DIHYDROSTREPTOMYCIN SULFATE	1.05712	0.829171
Dihydrostreptomycin sulfate	0.851229	0.910936
DIHYDROTANSHINONE	0.525854	1.05857
DIHYDROTANSHINONE I	1.37634	1.15976
DIINDOYLMETYHANE	0.634271	1.26041
Dilazep dihydrochloride	0.985808	1.08131
Dilazep hydrochloride	0.912665	1.08782
DILOXANIDE FUROATE	0.929036	1.09803
Diltiazem hydrochloride	0.843673	0.91233
DILTIAZEM HYDROCHLORIDE	0.55573	0.970973
DIMAPRIT DIHYDROCHLORIDE	1.18236	1.11939
DIMENHYDRINATE	0.994865	0.944191
DIMETHADIONE	1.23946	0.982116
Dimethisoquin hydrochloride	0.739589	0.798355
DIMETHOATE	1.14889	0.983111
DIMETHYLCAFFEIC ACID	1.33834	1.05556
DINITOLMIDE	1.03244	0.832449
Dinoprost trometamol	0.873621	0.980321
DIOSGENIN	1.25968	1.37707
DIOSMETINE	0.992634	0.87185
DIOSMIN	1.13098	0.87648
DIOSMIN	1.12369	0.961569
DIOXYBENZONE	0.953019	0.786041
DIPERODON HYDROCHLORIDE	1.06428	0.831906
Diphemanil methylsulfate	0.97327	0.993344
Diphenhydramine hydrochloride	0.810167	1.06939
Diphenidol hydrochloride	0.654846	1.01558
Diphenyleneiodonium chloride	0.0304949	1.08999
DIPHENYLPYRALINE HYDROCHLORIDE	1.04877	1.06445
DIPHENYLUREA	1.17141	0.906477
Dipivefrin hydrochloride	1.00119	1.18185
DIPLOSALSALATE	1.16076	0.989618
Dipropyldopamine hydrobromide	0.943908	1.26688
DIPTEROCARPOL	0.99314	0.859269
DIPTERYXIN	0.911666	0.941087
Dipyridamole	1.23136	1.09666
DIPYRONE	1.04654	1.00217
DIRITHROMYCIN	0.894978	0.664329
Disopyramide	1.01747	1.18821
Disopyramide phosphate	1.07678	1.16447
DISTAMYCIN A	0.979607	0.803272
DIURON	1.02485	0.782139
DJENKOLIC ACID	1.15568	1.57344
DL-alpha-Difluoromethylornithine hydrochloride	0.904756	0.963087
DL-Cycloserine	1.05007	0.783653
DL-erythro-Dihydrosphingosine	0.958197	0.936438
DL-Homatropine hydrobromide	1.16292	0.907095
DL-p-Chlorophenylalanine methyl ester hydrochloride	1.10562	1.26525
DL-Stearoylcarnitine chloride	1.10249	0.604809
DL-Thiorphan	1.12851	0.973797
DL-threo-beta-hydroxyaspartic acid	1.0237	0.92118
DM 235	1.2064	0.899765
DNQX	1.26823	0.942193
DO 897/99	0.672068	1.05229
Dobutamine hydrochloride	0.828183	1.18301
DOBUTAMINE HYDROCHLORIDE	0.769672	1.27608
DOCOSANOL	0.642948	0.84962
DOMOIC ACID	1.14636	0.897159
Domperidone	0.956091	0.917446
DONEPEZIL HYDROCHLORIDE	1.24907	0.866039
Dopamine hydrochloride	0.881369	1.02945
Dosulepin hydrochloride	0.854927	0.926073
Doxazosin mesylate	0.645572	1.04863
DOXEPIN HYDROCHLORIDE	0.846029	1.00905
Doxepin hydrochloride	0.612847	1.23658
DOXORUBICIN	0.797241	0.878641
DOXORUBICIN	0.908835	0.92182
Doxorubicin hydrochloride	0.965467	1.05889
Doxycycline hyclate	0.0156473	0.813048
Doxycycline hydrochloride	0.259807	0.779219
Doxylamine succinate	0.895849	0.925574
DPO-1	0.996779	1.00338
DROFENINE HYDROCHLORIDE	0.774335	0.944038
DROPERIDOL	0.542793	0.84878
Droperidol	1.08277	1.05555
DROPROPIZINE	1.19391	1.24205
DSP-4 hydrochloride	1.29869	1.17395
DUARTIN (-)	0.978879	1.15809
DUBINIDINE	1.01708	1.45363
DULOXETINE HYDROCHLORIDE	1.04397	0.838995
DYCLONINE HYDROCHLORIDE	0.819315	0.964484
Dydrogesterone	0.813267	0.925794
DYPHYLLINE	1.24197	0.822958
E-64	1.00397	1.07628
E-64	1.02582	1.16612
E-64-D	1.19756	1.03256
E6 BERBAMINE	0.889066	0.877141
EBELACTONE B	0.924656	1.04763
Ebselen	0.148326	1.05943
ECDYSONE	1.1857	1.02362
ECHINOMYCIN	0.424049	0.813565
ECONAZOLE NITRATE	1.42352	1.05536
EDOXUDINE	0.739854	1.03273
Edrophonium chloride	1.31278	1.31189
Efaroxan hydrochloride	1.08131	1.19125
EGTA	1.00071	1.02642
ELETRIPTAN HYDROBROMIDE	1.005	1.27459
Eliprodil	0.85038	1.27369
ELLAGIC ACID	0.915356	1.21512
ELLIPTICINE	1.22212	1.44677
EMBELIN	1.08141	1.30724
EMETINE	0.99855	0.656831
EMETINE	0.781064	1.3063
Emetine dihydrochloride hydrate	1.07434	0.922673
EMODIN	0.973151	0.765637
ENALAPRIL MALEATE	1.13158	1.01423
ENDOSULFAN	1.25032	1.20719
Endothall	1.31672	1.13482
ENDRIN	1.11172	1.04551
Enilconazole	1.15223	0.984811
ENOXACIN	1.26997	1.18838
Enoximone	1.11991	0.836773
ENOXOLONE	1.06396	1.42687
ENROFLOXACIN	0.0313802	0.955481
ENTANDROPHRAGMIN	0.845185	0.85584
EPI(13)TORULOSOL	1.00087	0.990079
EPIAFZELECHIN TRIMETHYL ETHER	0.875886	0.907927
EPIANDROSTERONE	0.829487	0.748116
Epiandrosterone	0.900357	0.909993
Epibestatin hydrochloride	1.08646	0.93938
EPICATECHIN MONOGALLATE	0.659124	1.32883
EPICATECHIN PENTAACETATE	1.1157	0.64402
EPICHOLESTANOL	1.11157	0.822462
EPIGALLOCATECHIN	1.17911	1.03167
EPIGALLOCATECHIN	1.2036	1.58884
Epinastine hydrochloride	1.24492	1.05124
Epirizole	1.02573	0.875141
EPIRUBICIN HYDROCHLORIDE	0.673861	0.851328
EPOXYGEDUNIN	0.897052	1.0452
Equilin	0.765843	1.07433
EQUILIN	0.817024	1.1205
ERGOCALCIFEROL	1.39454	0.823178
Ergocryptine-alpha	0.671564	1.31436
ERGONOVINE MALEATE	1.1064	1.16162
ERGOSTEROL	0.961492	0.764712
ERGOSTEROL ACETATE	1.11383	0.788126
ERGOTAMINE TARTRATE	0.874672	1.06811
ERIOCITRIN	1.33224	0.966568
ERIODICTYOL	0.566588	0.946661
ERYSOLIN	0.880535	0.944736
erythro-9-(2-Hydroxy-3-nonyl)adenine hydrochloride	0.865145	1.44954
ERYTHROMYCIN	1.13985	0.710336
ERYTHROMYCIN ESTOLATE	0.946118	0.992943
ERYTHROMYCIN ETHYLSUCCINATE	1.11212	1.0389
ERYTHROSE	1.35814	1.05288
ERYTHROSINE SODIUM	1.16809	0.895597
ESCULETIN	0.944959	1.24735
Esculin Hydrate	1.16811	1.14638
ESCULIN MONOHYDRATE	0.66941	0.684728
ESTRADIOL	1.08141	0.826503
ESTRADIOL ACETATE	0.643767	0.972422
ESTRADIOL BENZOATE	0.594955	1.2078
ESTRADIOL CYPIONATE	1.00103	0.891678
ESTRADIOL DIACETATE	0.836961	1.20459
ESTRADIOL METHYL ETHER	1.18835	1.05518
ESTRADIOL PROPIONATE	1.02888	1.10052
ESTRADIOL VALERATE	1.14282	0.984942
ESTRAGOLE	1.1546	0.759295
ESTRIOL	0.84832	1.07293
ESTRONE	0.791792	0.890538
Estrone	0.920169	1.02467
ESTRONE ACETATE	0.921888	1.40074
ESTRONE BENZOATE	0.790732	1.11262
ESTROPIPATE	0.998089	1.13431
Estropipate	1.01026	1.36936
ET-18-OCH3	1.31855	0.993557
ETANIDAZOLE	1.26687	1.14235
Etazolate hydrochloride	0.962798	1.03449
ETHACRIDINE LACTATE	0.971283	0.973245
ETHACRYNIC ACID	0.835218	1.08165
Ethambutol dihydrochloride	0.845909	1.03401
ETHAMBUTOL HYDROCHLORIDE	1.16827	0.934397
ETHAVERINE HYDROCHLORIDE	0.772759	1.02272
ETHINYL ESTRADIOL	0.928381	1.14027
ETHIONAMIDE	0.555384	0.810618
ETHIONINE	1.03591	0.854228
Ethisterone	0.866932	0.866102
ETHISTERONE	1.10762	0.989713
ETHOPROPAZINE HYDROCHLORIDE	0.58846	0.961209
Ethosuximide	1.2199	1.43538
Ethotoin	0.955255	1.10697
Ethoxyquin	0.905924	0.914185
ETHOXZOLAMIDE	1.10894	0.985329
ETHYL EVERNINATE	0.797789	0.711861
ETHYLNOREPINEPHRINE HYDROCHLORIDE	1.04242	0.912577
Ethynodiol diacetate	0.942632	0.945119
ETHYNODIOL DIACETATE	1.01313	0.977022
Ethynylestradiol 3-methyl ether	0.745528	0.723068
ETIDRONATE DISODIUM	0.944097	1.17017
Etifenin	1.17848	1.0858
Etodolac	1.12602	1.12472
ETOMIDATE	0.906653	1.15885
Etoposide	0.809761	0.740787
ETOPOSIDE	1.15738	0.897046
Etoposide	1.16204	1.05812
ETOPOSIDE	1.10169	1.10877
Eucatropine hydrochloride	1.29923	1.01875
EUCATROPINE HYDROCHLORIDE	1.15924	1.04795
EUDESMINE	0.883232	1.33711
EUGENOL	1.09702	0.993019
EUGENYL BENZOATE	0.433707	1.14241
EUPARIN	0.981654	0.839502
EUPHOL	1.14082	1.15614
EUPHORBIASTEROID	0.691411	0.929382
EUPHORBIASTEROID	0.636334	1.30747
EVERNINIC ACID	1.10088	0.68347
EVODIAMINE	1.03226	0.868627
EVOXINE	0.941256	0.89181
Evoxine	0.935707	1.0443
EXALAMIDE	0.838297	1.21272
EZETIMIBE	0.695132	1.19594
FAMCICLOVIR	0.955941	1.14586
Famotidine	1.07708	0.788979
FAMOTIDINE	0.616512	1.07556
Famotidine	0.985919	1.27464
FAMPROFAZONE	1.13936	1.07208
FARNESOL	0.655186	1.04278
Felbamate	0.986026	0.83788
Felbinac	1.18238	1.18858
Felodipine	0.913321	0.84196
FENBENDAZOLE	0.859945	0.686503
Fenbendazole	1.01632	1.12748
FENBUFEN	1.13667	0.948742
FENBUTYRAMIDE	0.902922	1.18389
FENDILINE HYDROCHLORIDE	0.567337	0.820503
Fenobam	0.677849	1.38059
Fenofibrate	0.399223	0.957884
Fenoldopam bromide	1.1943	1.06731
FENOPROFEN	1.27177	0.822437
Fenoprofen calcium salt dihydrate	1.11072	0.918412
Fenoterol hydrobromide	1.13243	0.933781
Fenspiride hydrochloride	0.907436	1.27613
FEROLINE	0.909881	1.19134
FERULIC ACID	1.15043	1.12717
FERUTININ	1.04247	0.834624
FEXOFENADINE HYDROCHLORIDE	1.3498	0.739372
Fexofenadine hydrochloride	0.551668	0.998728
Fiduxosin hydrochloride	1.44046	0.841811
FILIPIN	1.07629	0.97838
Fillalbin	0.990976	0.819771
FILLALBIN	1.07475	1.02143
Finasteride	0.99961	1.14655
FIPEXIDE HYDROCHLORIDE	0.79315	0.901789
FIPRONIL	0.823904	0.994884
FISETIN	0.823917	1.46078
FISSINOLIDE	1.04561	1.12318
FLAVANOMAREIN	1.21065	1.09622
FLAVOKAWAIN A	0.923215	1.09478
FLAVOKAWAIN B	0.454443	1.09024
Flavoxate hydrochloride	0.810561	1.05186
Flecainide acetate	0.757077	1.19183
FLOPROPIONE	1.15711	0.95585
FLORFENICOL	0.0710241	0.886106
Florfenicol	0.0119875	1.15067
FLOXURIDINE	0.0904882	1.0143
Flucytosine	0.170849	1.11356
FLUDARABINE PHOSPHATE	1.13998	0.90148
FLUDROCORTISONE ACETATE	1.00564	0.850553
Fludrocortisone acetate	0.971187	1.29526
FLUFENAMIC ACID	1.38879	0.934408
Flumazenil	0.944283	1.14026
FLUMEQUINE	0.261507	0.928884
Flumethasone	1.22858	1.03898
FLUMETHAZONE PIVALATE	0.960352	0.935277
Flunarizine dihydrochloride	0.988527	0.949483
Flunisolide	1.15286	1.05274
FLUNISOLIDE	0.920301	1.17184
Flunixin meglumine	1.21166	1.02563
FLUNIXIN MEGLUMINE	1.02438	1.05611
FLUOCINOLONE ACETONIDE	1.1315	1.09178
FLUOCINONIDE	1.31736	0.797488
Fluocinonide	0.939848	1.06023
FLUORESCEIN	0.655333	1.02361
Fluorocurarine chloride	0.776318	1.02614
FLUOROMETHOLONE	0.696503	0.687051
Fluorometholone	0.941887	1.13456
Fluoxetine hydrochloride	0.732909	0.909628
Fluphenazine dihydrochloride	1.17516	0.857952
Flupirtine maleate	0.789832	1.03411
FLURANDRENOLIDE	0.940801	0.737445
Flurandrenolide	1.11854	0.97595
FLURBIPROFEN	0.567196	1.0924
Fluspirilene	0.759993	0.759584
Flutamide	0.837072	1.10593
Fluticasone propionate	0.9251	0.930787
Fluvastatin sodium salt	0.81353	1.13636
Fluvoxamine maleate	1.12058	0.909798
FOLIC ACID	1.21955	1.06029
Foliosidine	1.16982	1.12478
FORMESTANE	0.91292	1.04111
FORMONONETIN	1.03641	1.10584
Formoterol	0.481719	0.861393
Forskolin	0.732936	0.91635
FORSKOLIN	0.946517	1.03479
FOSCARNET SODIUM	1.2071	0.996779
FOSFOSAL	1.27472	1.1869
FPL 64176	1.04545	1.08759
FRAXETIN	0.790164	1.03071
FRAXIDIN METHYL ETHER	0.954189	1.1715
FRIEDELIN	1.06162	0.872168
FRIEDELIN	1.14185	1.20633
FSCPX	0.944778	0.904596
FUCOSTANOL	1.12375	1.15154
Fulvestrant	0.927635	0.946797
FUMAGILLIN	0.364889	1.08855
FUMARPROTOCETRARIC ACID	0.870784	0.953379
FUMONISIN B2	1.28582	1.11231
Furafylline	1.02433	0.969439
FURALTADONE	0.825149	0.9576
Furaltadone hydrochloride	1.13621	0.942004
Furazolidone	1.41256	0.887963
FURAZOLIDONE	0.251556	1.1128
Furegrelate sodium	1.05774	0.892766
Furosemide	1.22836	0.660921
FUROSEMIDE	1.20283	0.991514
Fusaric acid	0.247125	0.878223
FUSIDIC ACID	0.555466	0.982775
Fusidic acid sodium	0.534508	1.17217
Fusidic acid sodium salt	0.540469	0.945595
GABA	0.905042	0.946514
Gabaculine hydrochloride	0.986282	1.32816
GABAPENTIN	1.10227	0.945618
Gabapentin	1.35351	1.36278
Gabazine	1.10502	1.20683
GALANGINE	0.987166	1.40709
GALANTHAMINE	1.11742	0.889389
GALANTHAMINE HYDROBROMIDE	0.898744	0.978219
Gallamine triethiodide	0.867433	0.939274
GALLIC ACID	0.948355	0.829642
GAMBOGIC ACID	1.0682	0.434216
GAMBOGIC ACID	0.932355	0.490805
GAMBOGIC ACID AMIDE	0.970669	0.967635
gamma-Acetylinic GABA	1.16405	0.890353
gamma-D-Glutamylaminomethylsulfonic acid	1.13732	0.77069
Ganaxolone	0.976571	0.973546
Ganciclovir	1.11719	1.03006
GANGALEOIDIN	1.06801	1.03059
GARCINOLIC ACID	1.37857	1.0763
GARLICIN	0.742802	1.00946
GATIFLOXACIN	0.138637	0.963094
GBR-12909 dihydrochloride	0.980362	0.737431
GBR-12935 dihydrochloride	0.865199	0.802782
GEDUNIN	0.866933	0.8759
GEDUNOL	0.927211	0.910422
GELDANAMYCIN	0.850142	1.16309
GELSEMINE	1.06029	0.894738
Gelsemine	1.22542	1.141
GEMFIBROZIL	0.74317	1.22201
GEMIFLOXACIN MESYLATE	0.223866	0.958939
GENETICIN	0.426261	0.92825
GENIPOSIDE	0.982778	0.990807
Genistein	1.1467	0.977947
GENISTEIN	1.18611	1.39913
GENISTIN	1.23003	1.1319
GENTAMICIN SULFATE	1.08842	1.05588
Gentamicine sulfate	0.839658	1.06187
GENTIAN VIOLET	1.37448	0.355434
GERALDOL	0.424603	1.0873
GERANYLGERANIOL	0.934389	0.916529
GERANYLGERANOIC ACID	0.513773	1.17489
GIBBERELLIC ACID	1.01635	0.904485
GINGEROL	0.857628	0.804587
GINKGOLIC ACID	1.12116	1.26515
GINKGOLIDE A	0.959205	1.10707
Ginkgolide A	1.17305	1.18405
GINKGOLIDE A	0.974855	1.20016
GINKGOLIDE B	1.05622	1.24195
GITOXIGENIN	0.752678	0.860824
GITOXIGENIN	0.906145	1.04984
GITOXIGENIN DIACETATE	0.838235	1.02751
GITOXIN	0.712244	1.20163
GLAFENINE	0.986554	1.07351
Glafenine hydrochloride	0.903841	0.81176
GLICLAZIDE	1.08255	1.09312
Glimepiride	0.88105	1.04173
GLIOTOXIN	0.0766057	0.750937
Glipizide	1.1192	1.16324
Gliquidone	0.970793	0.807676
GLUCITOL-4-GUCOPYANOSIDE	1.05039	1.16661
GLUCONOLACTONE	1.15278	1.13332
GLUCOSAMINE HYDROCHLORIDE	1.29459	0.423366
GLUCOSAMINIC ACID	0.858056	0.816819
GLUTAMINE (D)	1.01125	1.11265
GLUTATHIONE	1.0307	1.0394
Glybenclamide	0.923138	0.981434
Glycocholic acid	0.854183	0.605878
GLYCOPYRROLATE	1.09568	1.13311
GLYPHOSATE	0.927802	1.09969
GOSSYPETIN	0.980697	1.13982
GOSSYPIN	0.922888	0.98759
GOSSYPOL	1.46797	0.899712
GOSSYPOL-ACETIC ACID COMPLEX	1.42674	1.02025
GR 113808	1.00836	1.11842
GR 125487 sulfamate salt	0.983993	1.00633
GR 127935 hydrochloride hydrate	1.46257	0.451399
GR 46611	0.685453	0.70231
GR 79236X	1.43315	1.04563
GR-89696 fumarate	1.02774	1.06084
GRAMICIDIN	1.17878	0.616083
GRAMINE	1.10888	0.54622
GRAVEOLINE	0.957125	1.16198
GRAYANOTOXIN I	1.00471	1.35034
GRAYANOTOXIN III	1.24961	0.949719
GRISEOFULVIC ACID	0.886548	1.07121
GUAIAZULENE	0.722391	1.0225
GUAIFENESIN	0.876005	1.10079
GUAIOL	0.998557	0.997402
Guanabenz acetate	0.892149	0.684919
GUANABENZ ACETATE	0.800312	1.01408
Guanadrel sulfate	0.956767	1.0941
Guanethidine sulfate	1.08474	0.88931
GUANETHIDINE SULFATE	1.25159	1.1896
Guanfacine hydrochloride	0.886785	1.02138
GUANIDINE CARBONATE	1.00672	0.940404
Guanidinyl-naltrindole di-trifluoroacetate	0.104162	1.16382
Guvacine hydrochloride	0.804651	1.04325
GW1929	1.13839	1.10843
GW2974	0.668095	0.884678
GW5074	0.960534	1.08213
GW7647	1.23912	1.13354
GW9662	1.17268	1.1606
GYKI 52466 hydrochloride	1.06464	1.02583
GYKI 52895	1.2444	0.846023
H-8 dihydrochloride	0.968398	1.16079
HA-100	1.10784	1.02982
HA-1004 hydrochloride	1.28969	1.02563
HAEMATOMMIC ACID	1.01083	1.17962
HAEMATOPORPHYRIN	1.04709	1.12423
HAEMATOXYLIN	1.02406	0.83796
HAEMATOXYLIN PENTAACETATE	0.806312	1.02701
HALAZONE	1.15474	1.06162
Halcinonide	1.12157	0.766313
HALCINONIDE	0.987434	1.10137
Haloperidol	1.11339	0.883322
HARMALINE	1.21879	0.758936
Harmaline hydrochloride dihydrate	0.854687	0.941524
HARMALOL	0.815992	1.13973
HARMALOL HYDROCHLORIDE	1.10424	0.928847
Harmalol hydrochloride dihydrate	0.977214	1.14796
HARMANE	0.753562	0.944319
Harmane hydrochloride	0.794113	1.16016
HARMINE	0.96962	1.09087
Harmine hydrochloride	0.505559	0.856426
[truncated: 1,842 more rows]
